# Supplementary material for: SpliceHetero: An information theoretic approach for measuring spliceomic intratumor heterogeneity from bulk tumor RNA-seq
Source: PLoS One. 2019 Oct 23;14(10):e0223520. doi: 10.1371/journal.pone.0223520 (PMC6808416; doi:10.1371/journal.pone.0223520)
Supplement: S1 Table — (XLSX) [file pone.0223520.s001.xlsx]

## Sheet: LEGENDS
Column tag	Information
DISEASE	Type of cancer
RNA_SAMPLE	Barcode for RNA sample named by TCGA
sITH	Calculated sITH value
gITH	Calculated gITH value (provided by (), cacluated by ABSOLUTE ())
CANCER_STAGE	Cacner stage
EVENT	Overall survival dead event
DAYS	Overall survival event days (if EVENT == True: days_to_death, else: days_to_last_followup)
SURVIVAL_OUTCOME	Survival outcome group
PAM50_SUBTYPE	PAM50 subtype

## Sheet: DATA_TABLE
DISEASE	RNA_SAMPLE	sITH	gITH	CANCER_STAGE	EVENT	DAYS	SURVIVAL_OUTCOME	PAM50_SUBTYPE
BRCA	TCGA-3C-AAAU-01A-11R-A41B-07	0.0410023	0.05	[NOT_AVAILABLE]	FALSE	4047	6	[NOT_AVAILABLE]
BRCA	TCGA-3C-AALI-01A-11R-A41B-07	0.0437924	0	2	FALSE	4005	6	[NOT_AVAILABLE]
BRCA	TCGA-3C-AALJ-01A-31R-A41B-07	0.0415644	0.13	2	FALSE	1474	[NOT_AVAILABLE]	[NOT_AVAILABLE]
BRCA	TCGA-3C-AALK-01A-11R-A41B-07	0.0377191	0.03	1	FALSE	1448	[NOT_AVAILABLE]	[NOT_AVAILABLE]
BRCA	TCGA-4H-AAAK-01A-12R-A41B-07	0.037308	0	3	FALSE	348	[NOT_AVAILABLE]	[NOT_AVAILABLE]
BRCA	TCGA-5L-AAT0-01A-12R-A41B-07	0.0382704	0	2	FALSE	1477	[NOT_AVAILABLE]	[NOT_AVAILABLE]
BRCA	TCGA-5L-AAT1-01A-12R-A41B-07	0.0369741	[NOT_AVAILABLE]	4	FALSE	1471	[NOT_AVAILABLE]	[NOT_AVAILABLE]
BRCA	TCGA-5T-A9QA-01A-11R-A41B-07	0.041586	0.1	2	FALSE	303	[NOT_AVAILABLE]	[NOT_AVAILABLE]
BRCA	TCGA-A1-A0SB-01A-11R-A144-07	0.0343178	0	1	FALSE	259	[NOT_AVAILABLE]	[NOT_AVAILABLE]
BRCA	TCGA-A1-A0SD-01A-11R-A115-07	0.0339666	0.07	2	FALSE	437	[NOT_AVAILABLE]	0
BRCA	TCGA-A1-A0SE-01A-11R-A084-07	0.0346175	0.11	1	FALSE	1321	[NOT_AVAILABLE]	0
BRCA	TCGA-A1-A0SF-01A-11R-A144-07	0.0357001	0.02	2	FALSE	1463	[NOT_AVAILABLE]	[NOT_AVAILABLE]
BRCA	TCGA-A1-A0SG-01A-11R-A144-07	0.0350446	0.05	2	FALSE	434	[NOT_AVAILABLE]	[NOT_AVAILABLE]
BRCA	TCGA-A1-A0SH-01A-11R-A084-07	0.0328784	0.03	2	FALSE	1437	[NOT_AVAILABLE]	0
BRCA	TCGA-A1-A0SI-01A-11R-A144-07	0.0359656	0.27	2	FALSE	635	[NOT_AVAILABLE]	[NOT_AVAILABLE]
BRCA	TCGA-A1-A0SJ-01A-11R-A084-07	0.0349818	0.13	3	FALSE	416	[NOT_AVAILABLE]	0
BRCA	TCGA-A1-A0SK-01A-12R-A084-07	0.0474779	0.35	2	TRUE	967	3	3
BRCA	TCGA-A1-A0SM-01A-11R-A084-07	0.036221	0.01	2	FALSE	242	[NOT_AVAILABLE]	1
BRCA	TCGA-A1-A0SN-01A-11R-A144-07	0.0373463	0.19	2	FALSE	1196	[NOT_AVAILABLE]	[NOT_AVAILABLE]
BRCA	TCGA-A1-A0SO-01A-22R-A084-07	0.0437973	[NOT_AVAILABLE]	2	FALSE	852	[NOT_AVAILABLE]	3
BRCA	TCGA-A1-A0SP-01A-11R-A084-07	0.0384651	0.47	2	FALSE	584	[NOT_AVAILABLE]	[NOT_AVAILABLE]
BRCA	TCGA-A1-A0SQ-01A-21R-A144-07	0.0358121	0	2	FALSE	554	[NOT_AVAILABLE]	[NOT_AVAILABLE]
BRCA	TCGA-A2-A04N-01A-11R-A115-07	0.0356894	0.04	1	FALSE	4354	6	0
BRCA	TCGA-A2-A04P-01A-31R-A034-07	0.0441155	0.32	3	TRUE	548	2	3
BRCA	TCGA-A2-A04Q-01A-21R-A034-07	0.0380578	0.58	1	FALSE	2385	6	3
BRCA	TCGA-A2-A04R-01A-41R-A109-07	0.0379181	0	1	FALSE	3709	6	1
BRCA	TCGA-A2-A04T-01A-21R-A034-07	0.0391502	0.31	2	FALSE	2246	6	3
BRCA	TCGA-A2-A04U-01A-11R-A115-07	0.0424269	0.25	2	FALSE	2654	6	3
BRCA	TCGA-A2-A04V-01A-21R-A034-07	0.0352854	0	2	TRUE	1920	6	0
BRCA	TCGA-A2-A04W-01A-31R-A115-07	0.038394	0.15	2	FALSE	3102	6	2
BRCA	TCGA-A2-A04X-01A-21R-A034-07	0.0381502	0.01	2	FALSE	1686	[NOT_AVAILABLE]	2
BRCA	TCGA-A2-A04Y-01A-21R-A034-07	0.0387675	0.06	2	FALSE	1099	[NOT_AVAILABLE]	0
BRCA	TCGA-A2-A0CK-01A-11R-A22K-07	0.0353339	0.01	3	FALSE	4159	6	[NOT_AVAILABLE]
BRCA	TCGA-A2-A0CL-01A-11R-A115-07	0.0378404	0.36	3	FALSE	3015	6	2
BRCA	TCGA-A2-A0CM-01A-31R-A034-07	0.0407197	0.45	2	TRUE	754	3	3
BRCA	TCGA-A2-A0CO-01A-13R-A22K-07	0.0351259	0.41	2	TRUE	3492	6	[NOT_AVAILABLE]
BRCA	TCGA-A2-A0CP-01A-11R-A034-07	0.0345944	0	1	FALSE	2813	6	0
BRCA	TCGA-A2-A0CQ-01A-21R-A034-07	0.0391372	0.01	1	FALSE	2695	6	0
BRCA	TCGA-A2-A0CR-01A-11R-A22K-07	0.0418797	0.05	2	FALSE	3283	6	[NOT_AVAILABLE]
BRCA	TCGA-A2-A0CS-01A-11R-A115-07	0.0364488	0.41	4	TRUE	2348	6	0
BRCA	TCGA-A2-A0CT-01A-31R-A056-07	0.0373584	0.13	2	FALSE	2289	6	1
BRCA	TCGA-A2-A0CU-01A-12R-A034-07	0.0363784	0.12	2	TRUE	158	1	0
BRCA	TCGA-A2-A0CV-01A-31R-A115-07	0.0360752	0	2	FALSE	3011	6	0
BRCA	TCGA-A2-A0CW-01A-21R-A115-07	0.0386853	0.06	2	FALSE	3283	6	1
BRCA	TCGA-A2-A0CX-01A-21R-A00Z-07	0.0363894	0.28	2	FALSE	1728	[NOT_AVAILABLE]	2
BRCA	TCGA-A2-A0CY-01A-12R-A034-07	0.042536	[NOT_AVAILABLE]	2	FALSE	1673	[NOT_AVAILABLE]	2
BRCA	TCGA-A2-A0CZ-01A-11R-A034-07	0.0353153	[NOT_AVAILABLE]	2	FALSE	1616	[NOT_AVAILABLE]	0
BRCA	TCGA-A2-A0D0-01A-11R-A00Z-07	0.0408746	0.28	2	FALSE	2048	6	3
BRCA	TCGA-A2-A0D1-01A-11R-A034-07	0.0391839	0	2	FALSE	1051	[NOT_AVAILABLE]	2
BRCA	TCGA-A2-A0D2-01A-21R-A034-07	0.0394735	0.08	2	FALSE	1027	[NOT_AVAILABLE]	3
BRCA	TCGA-A2-A0D3-01A-11R-A115-07	0.0355661	0	1	FALSE	1873	6	0
BRCA	TCGA-A2-A0D4-01A-11R-A00Z-07	0.0383554	0.11	2	FALSE	767	[NOT_AVAILABLE]	1
BRCA	TCGA-A2-A0EM-01A-11R-A034-07	0.0357551	0	1	FALSE	3094	6	0
BRCA	TCGA-A2-A0EN-01A-13R-A084-07	0.0355439	0.03	2	FALSE	2718	6	0
BRCA	TCGA-A2-A0EO-01A-11R-A034-07	0.0338003	0.12	1	FALSE	2442	6	0
BRCA	TCGA-A2-A0EP-01A-52R-A22U-07	0.0363368	[NOT_AVAILABLE]	1	FALSE	3603	6	[NOT_AVAILABLE]
BRCA	TCGA-A2-A0EQ-01A-11R-A034-07	0.0386852	0.52	2	FALSE	2426	6	2
BRCA	TCGA-A2-A0ER-01A-21R-A034-07	0.0356699	0.03	1	FALSE	2263	6	1
BRCA	TCGA-A2-A0ES-01A-11R-A115-07	0.0330566	0.06	2	FALSE	2190	6	0
BRCA	TCGA-A2-A0ET-01A-31R-A034-07	0.037949	0.3	3	FALSE	1066	[NOT_AVAILABLE]	0
BRCA	TCGA-A2-A0EU-01A-22R-A056-07	0.0381291	0.17	1	FALSE	1043	[NOT_AVAILABLE]	0
BRCA	TCGA-A2-A0EV-01A-11R-A034-07	0.03716	0.02	1	FALSE	968	[NOT_AVAILABLE]	0
BRCA	TCGA-A2-A0EW-01A-21R-A115-07	0.0334376	0	3	TRUE	1884	6	0
BRCA	TCGA-A2-A0EX-01A-21R-A034-07	0.0327984	0.07	2	FALSE	752	[NOT_AVAILABLE]	0
BRCA	TCGA-A2-A0EY-01A-11R-A034-07	0.0387784	0.09	2	FALSE	1925	6	1
BRCA	TCGA-A2-A0ST-01A-12R-A084-07	0.0375185	[NOT_AVAILABLE]	2	FALSE	3017	6	3
BRCA	TCGA-A2-A0SU-01A-11R-A084-07	0.0350186	0	2	FALSE	1662	[NOT_AVAILABLE]	0
BRCA	TCGA-A2-A0SV-01A-11R-A084-07	0.0374794	0.18	4	TRUE	825	3	1
BRCA	TCGA-A2-A0SW-01A-11R-A084-07	0.0367483	0.05	4	TRUE	1365	4	1
BRCA	TCGA-A2-A0SX-01A-12R-A084-07	0.0392798	0.34	1	FALSE	1534	[NOT_AVAILABLE]	3
BRCA	TCGA-A2-A0SY-01A-31R-A084-07	0.0349924	0	3	FALSE	1347	[NOT_AVAILABLE]	0
BRCA	TCGA-A2-A0T0-01A-22R-A084-07	0.0383319	0.11	2	FALSE	533	[NOT_AVAILABLE]	3
BRCA	TCGA-A2-A0T1-01A-21R-A084-07	0.0377486	0.16	3	FALSE	521	[NOT_AVAILABLE]	2
BRCA	TCGA-A2-A0T2-01A-11R-A084-07	0.0391091	0.04	4	TRUE	255	1	3
BRCA	TCGA-A2-A0T3-01A-21R-A115-07	0.0380543	0.08	1	FALSE	1516	[NOT_AVAILABLE]	1
BRCA	TCGA-A2-A0T4-01A-31R-A084-07	0.0342352	0.01	2	FALSE	624	[NOT_AVAILABLE]	1
BRCA	TCGA-A2-A0T5-01A-21R-A084-07	0.0359146	0	2	FALSE	531	[NOT_AVAILABLE]	0
BRCA	TCGA-A2-A0T6-01A-11R-A084-07	0.0340087	0.06	2	FALSE	575	[NOT_AVAILABLE]	0
BRCA	TCGA-A2-A0T7-01A-21R-A084-07	0.0358916	0.33	2	FALSE	631	[NOT_AVAILABLE]	0
BRCA	TCGA-A2-A0YC-01A-11R-A109-07	0.0367775	0.03	2	FALSE	990	[NOT_AVAILABLE]	0
BRCA	TCGA-A2-A0YD-01A-11R-A109-07	0.0360944	0.03	2	FALSE	769	[NOT_AVAILABLE]	0
BRCA	TCGA-A2-A0YE-01A-11R-A109-07	0.0418911	0.23	2	FALSE	554	[NOT_AVAILABLE]	3
BRCA	TCGA-A2-A0YF-01A-21R-A109-07	0.0359745	0.92	1	FALSE	1535	[NOT_AVAILABLE]	0
BRCA	TCGA-A2-A0YG-01A-21R-A109-07	0.0375914	0.21	3	FALSE	666	[NOT_AVAILABLE]	1
BRCA	TCGA-A2-A0YH-01A-11R-A109-07	0.0368802	0.18	3	FALSE	659	[NOT_AVAILABLE]	1
BRCA	TCGA-A2-A0YI-01A-31R-A10J-07	0.0371488	0.02	1	FALSE	1505	[NOT_AVAILABLE]	0
BRCA	TCGA-A2-A0YJ-01A-11R-A109-07	0.0393698	0.23	3	FALSE	566	[NOT_AVAILABLE]	3
BRCA	TCGA-A2-A0YK-01A-22R-A109-07	0.0329638	0.04	2	FALSE	588	[NOT_AVAILABLE]	[NOT_AVAILABLE]
BRCA	TCGA-A2-A0YL-01A-21R-A109-07	0.034169	0.08	3	FALSE	1474	[NOT_AVAILABLE]	0
BRCA	TCGA-A2-A0YM-01A-11R-A109-07	0.0407003	0.14	2	FALSE	965	[NOT_AVAILABLE]	3
BRCA	TCGA-A2-A0YT-01A-11R-A109-07	0.0383576	0.16	3	TRUE	723	2	[NOT_AVAILABLE]
BRCA	TCGA-A2-A1FV-01A-11R-A13Q-07	0.0423246	0.15	2	FALSE	714	[NOT_AVAILABLE]	[NOT_AVAILABLE]
BRCA	TCGA-A2-A1FW-01A-11R-A13Q-07	0.0382999	0.09	3	FALSE	528	[NOT_AVAILABLE]	[NOT_AVAILABLE]
BRCA	TCGA-A2-A1FX-01A-11R-A13Q-07	0.0362641	0.31	3	FALSE	1847	6	[NOT_AVAILABLE]
BRCA	TCGA-A2-A1FZ-01A-51R-A14D-07	0.0340661	0	2	FALSE	683	[NOT_AVAILABLE]	[NOT_AVAILABLE]
BRCA	TCGA-A2-A1G0-01A-11R-A13Q-07	0.033645	0	2	FALSE	616	[NOT_AVAILABLE]	[NOT_AVAILABLE]
BRCA	TCGA-A2-A1G1-01A-21R-A13Q-07	0.0367718	0.13	2	FALSE	584	[NOT_AVAILABLE]	[NOT_AVAILABLE]
BRCA	TCGA-A2-A1G4-01A-11R-A13Q-07	0.0371337	0	3	FALSE	595	[NOT_AVAILABLE]	[NOT_AVAILABLE]
BRCA	TCGA-A2-A1G6-01A-11R-A13Q-07	0.0334131	[NOT_AVAILABLE]	3	FALSE	501	[NOT_AVAILABLE]	[NOT_AVAILABLE]
BRCA	TCGA-A2-A259-01A-11R-A16F-07	0.0362886	0.04	1	FALSE	1596	[NOT_AVAILABLE]	[NOT_AVAILABLE]
BRCA	TCGA-A2-A25A-01A-12R-A16F-07	0.0342006	0	2	FALSE	3276	6	[NOT_AVAILABLE]
BRCA	TCGA-A2-A25B-01A-11R-A169-07	0.0391937	[NOT_AVAILABLE]	2	FALSE	1291	[NOT_AVAILABLE]	[NOT_AVAILABLE]
BRCA	TCGA-A2-A25C-01A-11R-A169-07	0.0367745	0.01	2	FALSE	523	[NOT_AVAILABLE]	[NOT_AVAILABLE]
BRCA	TCGA-A2-A25D-01A-12R-A16F-07	0.0359499	0.04	3	FALSE	552	[NOT_AVAILABLE]	[NOT_AVAILABLE]
BRCA	TCGA-A2-A25E-01A-11R-A169-07	0.037473	0.1	3	FALSE	3204	6	[NOT_AVAILABLE]
BRCA	TCGA-A2-A25F-01A-11R-A169-07	0.0364101	[NOT_AVAILABLE]	2	FALSE	322	[NOT_AVAILABLE]	[NOT_AVAILABLE]
BRCA	TCGA-A2-A3KC-01A-11R-A213-07	0.0361078	0	2	FALSE	1102	[NOT_AVAILABLE]	[NOT_AVAILABLE]
BRCA	TCGA-A2-A3KD-01A-12R-A213-07	0.0375507	0	3	FALSE	1206	[NOT_AVAILABLE]	[NOT_AVAILABLE]
BRCA	TCGA-A2-A3XS-01A-11R-A22U-07	0.0403197	0.38	3	TRUE	1032	3	[NOT_AVAILABLE]
BRCA	TCGA-A2-A3XT-01A-11R-A22U-07	0.0411038	0.22	2	FALSE	2770	6	[NOT_AVAILABLE]
BRCA	TCGA-A2-A3XU-01A-12R-A22U-07	0.0430312	0.08	2	TRUE	912	3	[NOT_AVAILABLE]
BRCA	TCGA-A2-A3XV-01A-21R-A239-07	0.0451481	0.03	2	FALSE	996	[NOT_AVAILABLE]	[NOT_AVAILABLE]
BRCA	TCGA-A2-A3XW-01A-11R-A239-07	0.0409049	[NOT_AVAILABLE]	2	FALSE	1712	[NOT_AVAILABLE]	[NOT_AVAILABLE]
BRCA	TCGA-A2-A3XX-01A-21R-A239-07	0.0401885	0.36	2	TRUE	1439	4	[NOT_AVAILABLE]
BRCA	TCGA-A2-A3XY-01A-11R-A239-07	0.0399405	0.56	2	TRUE	1093	3	[NOT_AVAILABLE]
BRCA	TCGA-A2-A3XZ-01A-42R-A239-07	0.0408263	0.02	1	FALSE	1532	[NOT_AVAILABLE]	[NOT_AVAILABLE]
BRCA	TCGA-A2-A3Y0-01A-11R-A239-07	0.043915	0.48	2	FALSE	1546	[NOT_AVAILABLE]	[NOT_AVAILABLE]
BRCA	TCGA-A2-A4RW-01A-21R-A266-07	0.0362635	0.03	3	FALSE	222	[NOT_AVAILABLE]	[NOT_AVAILABLE]
BRCA	TCGA-A2-A4RX-01A-11R-A266-07	0.0387481	0.03	2	FALSE	742	[NOT_AVAILABLE]	[NOT_AVAILABLE]
BRCA	TCGA-A2-A4RY-01A-31R-A266-07	0.0353709	0.12	3	FALSE	648	[NOT_AVAILABLE]	[NOT_AVAILABLE]
BRCA	TCGA-A2-A4S0-01A-21R-A266-07	0.0399539	0	2	FALSE	706	[NOT_AVAILABLE]	[NOT_AVAILABLE]
BRCA	TCGA-A2-A4S1-01A-21R-A266-07	0.0382507	0.11	2	FALSE	820	[NOT_AVAILABLE]	[NOT_AVAILABLE]
BRCA	TCGA-A2-A4S2-01A-12R-A266-07	0.0352493	0	3	FALSE	643	[NOT_AVAILABLE]	[NOT_AVAILABLE]
BRCA	TCGA-A2-A4S3-01A-21R-A266-07	0.0401501	0.07	2	FALSE	666	[NOT_AVAILABLE]	[NOT_AVAILABLE]
BRCA	TCGA-A7-A0CD-01A-11R-A00Z-07	0.0360556	0.03	1	FALSE	1165	[NOT_AVAILABLE]	0
BRCA	TCGA-A7-A0CE-11A-21R-A089-07	[NOT_AVAILABLE]	[NOT_AVAILABLE]	2	FALSE	1074	[NOT_AVAILABLE]	[NOT_AVAILABLE]
BRCA	TCGA-A7-A0CE-01A-11R-A00Z-07	0.0394892	0.24	2	FALSE	1074	[NOT_AVAILABLE]	3
BRCA	TCGA-A7-A0CG-01A-12R-A056-07	0.0329566	0.06	2	FALSE	1043	[NOT_AVAILABLE]	0
BRCA	TCGA-A7-A0CH-11A-32R-A089-07	[NOT_AVAILABLE]	[NOT_AVAILABLE]	2	FALSE	1079	[NOT_AVAILABLE]	[NOT_AVAILABLE]
BRCA	TCGA-A7-A0CH-01A-21R-A00Z-07	0.0367165	0.02	2	FALSE	1079	[NOT_AVAILABLE]	0
BRCA	TCGA-A7-A0CJ-01A-21R-A00Z-07	0.0388367	0.22	2	FALSE	931	[NOT_AVAILABLE]	1
BRCA	TCGA-A7-A0D9-11A-53R-A089-07	[NOT_AVAILABLE]	[NOT_AVAILABLE]	2	FALSE	1139	[NOT_AVAILABLE]	[NOT_AVAILABLE]
BRCA	TCGA-A7-A0D9-01A-31R-A056-07	0.0372169	0.01	2	FALSE	1139	[NOT_AVAILABLE]	0
BRCA	TCGA-A7-A0DA-01A-31R-A115-07	0.0377064	0.21	2	FALSE	1085	[NOT_AVAILABLE]	3
BRCA	TCGA-A7-A0DB-11A-33R-A089-07	[NOT_AVAILABLE]	[NOT_AVAILABLE]	2	FALSE	1007	[NOT_AVAILABLE]	[NOT_AVAILABLE]
BRCA	TCGA-A7-A0DB-01A-11R-A00Z-07	0.0338767	0.03	2	FALSE	1007	[NOT_AVAILABLE]	0
BRCA	TCGA-A7-A13D-01A-13R-A12P-07	0.0391603	0.36	2	FALSE	965	[NOT_AVAILABLE]	3
BRCA	TCGA-A7-A13E-11A-61R-A12P-07	[NOT_AVAILABLE]	[NOT_AVAILABLE]	2	TRUE	614	2	[NOT_AVAILABLE]
BRCA	TCGA-A7-A13E-01A-11R-A12P-07	0.0391944	0.15	2	TRUE	614	2	3
BRCA	TCGA-A7-A13F-11A-42R-A12P-07	[NOT_AVAILABLE]	[NOT_AVAILABLE]	3	FALSE	765	[NOT_AVAILABLE]	[NOT_AVAILABLE]
BRCA	TCGA-A7-A13F-01A-11R-A12P-07	0.0356249	0.03	3	FALSE	765	[NOT_AVAILABLE]	1
BRCA	TCGA-A7-A13G-11A-51R-A13Q-07	[NOT_AVAILABLE]	[NOT_AVAILABLE]	2	FALSE	718	[NOT_AVAILABLE]	[NOT_AVAILABLE]
BRCA	TCGA-A7-A13G-01A-11R-A13Q-07	0.0375886	0.02	2	FALSE	718	[NOT_AVAILABLE]	[NOT_AVAILABLE]
BRCA	TCGA-A7-A13H-01A-11R-A22K-07	0.0359362	0	2	FALSE	899	[NOT_AVAILABLE]	[NOT_AVAILABLE]
BRCA	TCGA-A7-A26E-01A-11R-A169-07	0.0359379	0.22	3	FALSE	954	[NOT_AVAILABLE]	[NOT_AVAILABLE]
BRCA	TCGA-A7-A26F-01A-21R-A169-07	0.0379477	0.57	1	FALSE	738	[NOT_AVAILABLE]	[NOT_AVAILABLE]
BRCA	TCGA-A7-A26G-01A-21R-A169-07	0.0388893	0.31	2	FALSE	722	[NOT_AVAILABLE]	[NOT_AVAILABLE]
BRCA	TCGA-A7-A26H-01A-11R-A169-07	0.0362453	0.17	2	FALSE	724	[NOT_AVAILABLE]	[NOT_AVAILABLE]
BRCA	TCGA-A7-A26I-01A-11R-A169-07	0.0383026	0.03	2	FALSE	661	[NOT_AVAILABLE]	[NOT_AVAILABLE]
BRCA	TCGA-A7-A26J-01A-11R-A169-07	0.0357663	0.16	2	FALSE	627	[NOT_AVAILABLE]	[NOT_AVAILABLE]
BRCA	TCGA-A7-A2KD-01A-31R-A21T-07	0.0401152	0.14	3	FALSE	679	[NOT_AVAILABLE]	[NOT_AVAILABLE]
BRCA	TCGA-A7-A3IY-01A-21R-A21T-07	0.0364416	0.05	1	FALSE	345	[NOT_AVAILABLE]	[NOT_AVAILABLE]
BRCA	TCGA-A7-A3IZ-01A-11R-A213-07	0.0380562	0.02	2	FALSE	322	[NOT_AVAILABLE]	[NOT_AVAILABLE]
BRCA	TCGA-A7-A3J0-01A-11R-A213-07	0.0402073	0.04	2	FALSE	313	[NOT_AVAILABLE]	[NOT_AVAILABLE]
BRCA	TCGA-A7-A3J1-01A-11R-A213-07	0.0363135	0.08	1	FALSE	343	[NOT_AVAILABLE]	[NOT_AVAILABLE]
BRCA	TCGA-A7-A3RF-01A-11R-A22K-07	0.041872	0	2	FALSE	408	[NOT_AVAILABLE]	[NOT_AVAILABLE]
BRCA	TCGA-A7-A425-01A-11R-A24H-07	0.0388001	0.04	3	FALSE	447	[NOT_AVAILABLE]	[NOT_AVAILABLE]
BRCA	TCGA-A7-A426-01A-22R-A24H-07	0.0380061	0.03	3	FALSE	364	[NOT_AVAILABLE]	[NOT_AVAILABLE]
BRCA	TCGA-A7-A4SA-01A-11R-A266-07	0.0374673	0.05	2	FALSE	454	[NOT_AVAILABLE]	[NOT_AVAILABLE]
BRCA	TCGA-A7-A4SB-01A-21R-A266-07	0.0375603	0.03	3	FALSE	418	[NOT_AVAILABLE]	[NOT_AVAILABLE]
BRCA	TCGA-A7-A4SC-01A-12R-A266-07	0.0360953	[NOT_AVAILABLE]	2	FALSE	446	[NOT_AVAILABLE]	[NOT_AVAILABLE]
BRCA	TCGA-A7-A4SD-01A-11R-A266-07	0.0394094	0.2	2	FALSE	441	[NOT_AVAILABLE]	[NOT_AVAILABLE]
BRCA	TCGA-A7-A4SE-01A-11R-A266-07	0.039628	0.12	2	FALSE	644	[NOT_AVAILABLE]	[NOT_AVAILABLE]
BRCA	TCGA-A7-A4SF-01A-11R-A266-07	0.0389474	0.21	2	FALSE	545	[NOT_AVAILABLE]	[NOT_AVAILABLE]
BRCA	TCGA-A7-A56D-01A-11R-A27Q-07	0.0445122	0.43	2	FALSE	448	[NOT_AVAILABLE]	[NOT_AVAILABLE]
BRCA	TCGA-A7-A5ZV-01A-11R-A28M-07	0.0406103	0.11	2	FALSE	368	[NOT_AVAILABLE]	[NOT_AVAILABLE]
BRCA	TCGA-A7-A5ZW-01A-12R-A29R-07	0.0342914	0.07	2	FALSE	326	[NOT_AVAILABLE]	[NOT_AVAILABLE]
BRCA	TCGA-A7-A5ZX-01A-12R-A29R-07	0.0360109	0.04	3	FALSE	336	[NOT_AVAILABLE]	[NOT_AVAILABLE]
BRCA	TCGA-A7-A6VV-01A-22R-A33J-07	0.0387964	0.17	2	FALSE	313	[NOT_AVAILABLE]	[NOT_AVAILABLE]
BRCA	TCGA-A7-A6VW-01A-21R-A33J-07	0.041265	0.18	2	FALSE	285	[NOT_AVAILABLE]	[NOT_AVAILABLE]
BRCA	TCGA-A7-A6VX-01A-12R-A33J-07	0.0395396	0.26	2	FALSE	317	[NOT_AVAILABLE]	[NOT_AVAILABLE]
BRCA	TCGA-A7-A6VY-01A-12R-A33J-07	0.0420335	0.1	2	FALSE	266	[NOT_AVAILABLE]	[NOT_AVAILABLE]
BRCA	TCGA-A8-A06N-01A-11R-A00Z-07	0.0401913	0.08	3	FALSE	0	[NOT_AVAILABLE]	[NOT_AVAILABLE]
BRCA	TCGA-A8-A06O-01A-11R-A00Z-07	0.0366393	0.17	1	FALSE	396	[NOT_AVAILABLE]	1
BRCA	TCGA-A8-A06P-01A-11R-A00Z-07	0.034635	0.09	3	FALSE	396	[NOT_AVAILABLE]	0
BRCA	TCGA-A8-A06Q-01A-11R-A034-07	0.0390236	0.08	3	FALSE	31	[NOT_AVAILABLE]	1
BRCA	TCGA-A8-A06R-01A-11R-A00Z-07	0.0417527	0.4	2	FALSE	547	[NOT_AVAILABLE]	1
BRCA	TCGA-A8-A06T-01A-11R-A00Z-07	0.0366871	0.07	3	FALSE	1614	[NOT_AVAILABLE]	0
BRCA	TCGA-A8-A06U-01A-11R-A00Z-07	0.0360147	0.2	2	TRUE	883	3	0
BRCA	TCGA-A8-A06X-01A-21R-A00Z-07	0.0385142	0.1	2	TRUE	943	3	1
BRCA	TCGA-A8-A06Y-01A-21R-A00Z-07	0.036505	[NOT_AVAILABLE]	2	FALSE	791	[NOT_AVAILABLE]	0
BRCA	TCGA-A8-A06Z-01A-11R-A00Z-07	0.0379032	0.21	2	FALSE	31	[NOT_AVAILABLE]	1
BRCA	TCGA-A8-A075-01A-11R-A084-07	0.039261	0.06	2	FALSE	518	[NOT_AVAILABLE]	2
BRCA	TCGA-A8-A076-01A-21R-A00Z-07	0.0376695	0.11	2	FALSE	1642	[NOT_AVAILABLE]	2
BRCA	TCGA-A8-A079-01A-21R-A00Z-07	0.0389769	0.54	3	FALSE	274	[NOT_AVAILABLE]	1
BRCA	TCGA-A8-A07B-01A-11R-A00Z-07	0.0409538	0.27	2	FALSE	1308	[NOT_AVAILABLE]	2
BRCA	TCGA-A8-A07C-01A-11R-A034-07	0.0411394	[NOT_AVAILABLE]	2	FALSE	1034	[NOT_AVAILABLE]	3
BRCA	TCGA-A8-A07E-01A-11R-A034-07	0.0341418	0.01	[NOT_AVAILABLE]	FALSE	608	[NOT_AVAILABLE]	0
BRCA	TCGA-A8-A07F-01A-11R-A00Z-07	0.0370104	0	2	FALSE	577	[NOT_AVAILABLE]	0
BRCA	TCGA-A8-A07G-01A-11R-A034-07	0.0367575	0.46	2	FALSE	577	[NOT_AVAILABLE]	0
BRCA	TCGA-A8-A07I-01A-11R-A00Z-07	0.0385974	0.01	3	FALSE	426	[NOT_AVAILABLE]	2
BRCA	TCGA-A8-A07J-01A-11R-A00Z-07	0.0341172	0.03	2	FALSE	365	[NOT_AVAILABLE]	0
BRCA	TCGA-A8-A07L-01A-11R-A00Z-07	0.0380125	0.17	3	FALSE	975	[NOT_AVAILABLE]	[NOT_AVAILABLE]
BRCA	TCGA-A8-A07O-01A-11R-A00Z-07	0.0412509	0.13	2	FALSE	304	[NOT_AVAILABLE]	3
BRCA	TCGA-A8-A07P-01A-11R-A00Z-07	0.0354559	0.15	2	FALSE	334	[NOT_AVAILABLE]	0
BRCA	TCGA-A8-A07R-01A-21R-A034-07	0.0400572	[NOT_AVAILABLE]	3	FALSE	273	[NOT_AVAILABLE]	3
BRCA	TCGA-A8-A07S-01A-11R-A034-07	0.0360016	[NOT_AVAILABLE]	2	FALSE	243	[NOT_AVAILABLE]	1
BRCA	TCGA-A8-A07U-01A-11R-A034-07	0.0383264	0.1	3	FALSE	760	[NOT_AVAILABLE]	3
BRCA	TCGA-A8-A07W-01A-11R-A00Z-07	0.0390118	0.5	4	FALSE	304	[NOT_AVAILABLE]	1
BRCA	TCGA-A8-A07Z-01A-11R-A00Z-07	0.0382166	0.16	2	FALSE	1371	[NOT_AVAILABLE]	1
BRCA	TCGA-A8-A081-01A-11R-A00Z-07	0.0398297	0.08	2	FALSE	0	[NOT_AVAILABLE]	2
BRCA	TCGA-A8-A082-01A-11R-A00Z-07	0.0374176	0.04	2	FALSE	-31	[NOT_AVAILABLE]	1
BRCA	TCGA-A8-A083-01A-21R-A00Z-07	0.0370916	[NOT_AVAILABLE]	2	FALSE	0	[NOT_AVAILABLE]	0
BRCA	TCGA-A8-A084-01A-21R-A00Z-07	0.0363925	[NOT_AVAILABLE]	2	FALSE	458	[NOT_AVAILABLE]	1
BRCA	TCGA-A8-A085-01A-11R-A00Z-07	0.0389098	0.01	2	FALSE	1124	[NOT_AVAILABLE]	1
BRCA	TCGA-A8-A086-01A-11R-A00Z-07	0.0357203	0.03	2	FALSE	396	[NOT_AVAILABLE]	0
BRCA	TCGA-A8-A08A-01A-11R-A32Y-07	0.0374407	0.01	1	FALSE	30	[NOT_AVAILABLE]	[NOT_AVAILABLE]
BRCA	TCGA-A8-A08B-01A-11R-A00Z-07	0.0408465	0.3	2	FALSE	1156	[NOT_AVAILABLE]	2
BRCA	TCGA-A8-A08C-01A-11R-A00Z-07	0.0366433	0.12	2	FALSE	881	[NOT_AVAILABLE]	0
BRCA	TCGA-A8-A08F-01A-11R-A00Z-07	0.0407414	[NOT_AVAILABLE]	3	FALSE	1004	[NOT_AVAILABLE]	1
BRCA	TCGA-A8-A08G-01A-11R-A00Z-07	0.0374074	0.23	2	FALSE	607	[NOT_AVAILABLE]	1
BRCA	TCGA-A8-A08H-01A-21R-A00Z-07	0.0349602	0.04	2	FALSE	0	[NOT_AVAILABLE]	3
BRCA	TCGA-A8-A08I-01A-11R-A00Z-07	0.0412064	0.3	2	FALSE	365	[NOT_AVAILABLE]	1
BRCA	TCGA-A8-A08J-01A-11R-A00Z-07	0.0376496	0.48	4	TRUE	1127	4	2
BRCA	TCGA-A8-A08L-01A-11R-A00Z-07	0.0406586	0.09	3	TRUE	304	1	2
BRCA	TCGA-A8-A08O-01A-21R-A056-07	0.0360032	0.13	4	FALSE	943	[NOT_AVAILABLE]	0
BRCA	TCGA-A8-A08P-01A-11R-A00Z-07	0.0388291	[NOT_AVAILABLE]	3	FALSE	943	[NOT_AVAILABLE]	1
BRCA	TCGA-A8-A08R-01A-11R-A034-07	0.0404088	0.53	2	FALSE	30	[NOT_AVAILABLE]	3
BRCA	TCGA-A8-A08S-01A-11R-A034-07	0.0377386	[NOT_AVAILABLE]	2	FALSE	1004	[NOT_AVAILABLE]	[NOT_AVAILABLE]
BRCA	TCGA-A8-A08T-01A-21R-A00Z-07	0.0366902	0.04	4	TRUE	3409	6	0
BRCA	TCGA-A8-A08X-01A-21R-A00Z-07	0.0388172	0.5	3	FALSE	1308	[NOT_AVAILABLE]	2
BRCA	TCGA-A8-A08Z-01A-21R-A00Z-07	0.0367411	0.01	3	FALSE	1217	[NOT_AVAILABLE]	0
BRCA	TCGA-A8-A090-01A-11R-A00Z-07	0.0355019	0.09	2	FALSE	0	[NOT_AVAILABLE]	0
BRCA	TCGA-A8-A091-01A-11R-A00Z-07	0.0374491	0.08	2	FALSE	1004	[NOT_AVAILABLE]	0
BRCA	TCGA-A8-A092-01A-11R-A00Z-07	0.0371902	0.18	3	FALSE	942	[NOT_AVAILABLE]	2
BRCA	TCGA-A8-A093-01A-11R-A00Z-07	0.0365131	0.01	2	FALSE	546	[NOT_AVAILABLE]	0
BRCA	TCGA-A8-A094-01A-11R-A00Z-07	0.0394251	0.29	2	FALSE	0	[NOT_AVAILABLE]	2
BRCA	TCGA-A8-A095-01A-11R-A00Z-07	0.0358015	0.12	1	FALSE	1277	[NOT_AVAILABLE]	1
BRCA	TCGA-A8-A096-01A-11R-A00Z-07	0.037122	0	2	FALSE	0	[NOT_AVAILABLE]	1
BRCA	TCGA-A8-A097-01A-11R-A034-07	0.037101	0.19	2	FALSE	365	[NOT_AVAILABLE]	1
BRCA	TCGA-A8-A099-01A-11R-A00Z-07	0.0378127	0	[NOT_AVAILABLE]	FALSE	304	[NOT_AVAILABLE]	0
BRCA	TCGA-A8-A09A-01A-11R-A00Z-07	0.0358792	0.55	[NOT_AVAILABLE]	FALSE	304	[NOT_AVAILABLE]	0
BRCA	TCGA-A8-A09B-01A-11R-A00Z-07	0.0373537	0.34	3	FALSE	365	[NOT_AVAILABLE]	0
BRCA	TCGA-A8-A09C-01A-11R-A00Z-07	0.0360193	0.34	[NOT_AVAILABLE]	FALSE	31	[NOT_AVAILABLE]	1
BRCA	TCGA-A8-A09D-01A-11R-A00Z-07	0.035179	0.07	2	FALSE	1522	[NOT_AVAILABLE]	1
BRCA	TCGA-A8-A09E-01A-11R-A00Z-07	0.0371499	[NOT_AVAILABLE]	3	FALSE	1492	[NOT_AVAILABLE]	[NOT_AVAILABLE]
BRCA	TCGA-A8-A09G-01A-21R-A00Z-07	0.0370371	0.11	3	FALSE	0	[NOT_AVAILABLE]	2
BRCA	TCGA-A8-A09I-01A-22R-A034-07	0.0385181	0.17	2	FALSE	1371	[NOT_AVAILABLE]	1
BRCA	TCGA-A8-A09K-01A-11R-A00Z-07	0.0392188	[NOT_AVAILABLE]	2	FALSE	912	[NOT_AVAILABLE]	[NOT_AVAILABLE]
BRCA	TCGA-A8-A09M-01A-11R-A00Z-07	0.0387165	0.49	3	FALSE	1006	[NOT_AVAILABLE]	1
BRCA	TCGA-A8-A09N-01A-11R-A00Z-07	0.0371222	0.13	3	FALSE	31	[NOT_AVAILABLE]	1
BRCA	TCGA-A8-A09Q-01A-11R-A00Z-07	0.0375974	0.1	3	FALSE	761	[NOT_AVAILABLE]	1
BRCA	TCGA-A8-A09R-01A-11R-A00Z-07	0.0384776	0.29	2	FALSE	273	[NOT_AVAILABLE]	1
BRCA	TCGA-A8-A09T-01A-11R-A00Z-07	0.0392462	0.21	[NOT_AVAILABLE]	FALSE	579	[NOT_AVAILABLE]	0
BRCA	TCGA-A8-A09V-01A-11R-A034-07	0.0376085	0	2	FALSE	457	[NOT_AVAILABLE]	0
BRCA	TCGA-A8-A09W-01A-11R-A00Z-07	0.037681	0.08	3	FALSE	30	[NOT_AVAILABLE]	1
BRCA	TCGA-A8-A09X-01A-11R-A00Z-07	0.0383063	0.18	3	TRUE	426	2	2
BRCA	TCGA-A8-A09Z-01A-11R-A00Z-07	0.0386349	0	2	FALSE	0	[NOT_AVAILABLE]	1
BRCA	TCGA-A8-A0A1-01A-11R-A00Z-07	0.0346149	0.12	2	FALSE	365	[NOT_AVAILABLE]	0
BRCA	TCGA-A8-A0A2-01A-11R-A034-07	0.0367722	0.23	2	FALSE	579	[NOT_AVAILABLE]	0
BRCA	TCGA-A8-A0A4-01A-11R-A00Z-07	0.0356226	0.03	2	FALSE	396	[NOT_AVAILABLE]	0
BRCA	TCGA-A8-A0A6-01A-12R-A056-07	0.0360191	0.11	3	FALSE	640	[NOT_AVAILABLE]	0
BRCA	TCGA-A8-A0A7-01A-11R-A00Z-07	0.0359264	0.39	2	FALSE	30	[NOT_AVAILABLE]	[NOT_AVAILABLE]
BRCA	TCGA-A8-A0A9-01A-11R-A00Z-07	0.0362695	0.59	2	FALSE	822	[NOT_AVAILABLE]	1
BRCA	TCGA-A8-A0AB-01A-11R-A034-07	0.0357847	0.29	2	FALSE	518	[NOT_AVAILABLE]	1
BRCA	TCGA-A8-A0AD-01A-11R-A056-07	0.036836	0.04	1	FALSE	1157	[NOT_AVAILABLE]	0
BRCA	TCGA-AC-A23C-01A-12R-A169-07	0.0377807	0.11	2	FALSE	585	[NOT_AVAILABLE]	[NOT_AVAILABLE]
BRCA	TCGA-AC-A23E-01A-11R-A157-07	0.0334666	0.1	2	FALSE	698	[NOT_AVAILABLE]	[NOT_AVAILABLE]
BRCA	TCGA-AC-A23G-01A-11R-A213-07	0.0344395	0	2	FALSE	2248	6	[NOT_AVAILABLE]
BRCA	TCGA-AC-A23H-11A-12R-A157-07	[NOT_AVAILABLE]	[NOT_AVAILABLE]	2	TRUE	174	1	[NOT_AVAILABLE]
BRCA	TCGA-AC-A23H-01A-11R-A157-07	0.0386474	0.12	2	TRUE	174	1	[NOT_AVAILABLE]
BRCA	TCGA-AC-A2B8-01A-11R-A17B-07	0.0363407	0.05	2	FALSE	677	[NOT_AVAILABLE]	[NOT_AVAILABLE]
BRCA	TCGA-AC-A2BK-01A-11R-A21T-07	0.0459664	0.18	3	FALSE	2222	6	[NOT_AVAILABLE]
BRCA	TCGA-AC-A2BM-01A-11R-A21T-07	0.0376776	0.12	2	FALSE	3022	6	[NOT_AVAILABLE]
BRCA	TCGA-AC-A2FB-11A-13R-A17B-07	[NOT_AVAILABLE]	[NOT_AVAILABLE]	2	FALSE	1234	[NOT_AVAILABLE]	[NOT_AVAILABLE]
BRCA	TCGA-AC-A2FB-01A-11R-A17B-07	0.0352293	0.02	2	FALSE	1234	[NOT_AVAILABLE]	[NOT_AVAILABLE]
BRCA	TCGA-AC-A2FE-01A-11R-A19W-07	0.0357879	0	3	TRUE	2636	6	[NOT_AVAILABLE]
BRCA	TCGA-AC-A2FF-11A-13R-A17B-07	[NOT_AVAILABLE]	[NOT_AVAILABLE]	2	FALSE	2759	6	[NOT_AVAILABLE]
BRCA	TCGA-AC-A2FF-01A-11R-A17B-07	0.033325	0.16	2	FALSE	2759	6	[NOT_AVAILABLE]
BRCA	TCGA-AC-A2FG-01A-11R-A17B-07	0.0348888	0	2	FALSE	1853	6	[NOT_AVAILABLE]
BRCA	TCGA-AC-A2FK-01A-12R-A180-07	0.0321323	0.03	3	FALSE	2650	6	[NOT_AVAILABLE]
BRCA	TCGA-AC-A2FM-11B-32R-A19W-07	[NOT_AVAILABLE]	[NOT_AVAILABLE]	2	TRUE	792	3	[NOT_AVAILABLE]
BRCA	TCGA-AC-A2FM-01A-11R-A19W-07	0.0390532	0.49	2	TRUE	792	3	[NOT_AVAILABLE]
BRCA	TCGA-AC-A2FO-01A-11R-A180-07	0.033276	0.2	2	FALSE	2255	6	[NOT_AVAILABLE]
BRCA	TCGA-AC-A2QH-01A-11R-A18M-07	0.0406814	0.56	2	FALSE	1005	[NOT_AVAILABLE]	[NOT_AVAILABLE]
BRCA	TCGA-AC-A2QI-01A-12R-A19W-07	0.0356951	0.09	3	FALSE	588	[NOT_AVAILABLE]	[NOT_AVAILABLE]
BRCA	TCGA-AC-A2QJ-01A-12R-A19W-07	0.0437374	0.69	3	TRUE	446	2	[NOT_AVAILABLE]
BRCA	TCGA-AC-A3BB-01A-21R-A19W-07	0.0358857	0.01	3	FALSE	987	[NOT_AVAILABLE]	[NOT_AVAILABLE]
BRCA	TCGA-AC-A3EH-01A-22R-A22K-07	0.0364474	0	3	TRUE	197	1	[NOT_AVAILABLE]
BRCA	TCGA-AC-A3HN-01A-11R-A213-07	0.034877	0	2	FALSE	496	[NOT_AVAILABLE]	[NOT_AVAILABLE]
BRCA	TCGA-AC-A3OD-01A-11R-A21T-07	0.0376703	0	2	FALSE	451	[NOT_AVAILABLE]	[NOT_AVAILABLE]
BRCA	TCGA-AC-A3QP-01A-11R-A22U-07	0.0358801	0	2	FALSE	675	[NOT_AVAILABLE]	[NOT_AVAILABLE]
BRCA	TCGA-AC-A3QQ-01A-11R-A22K-07	0.0402797	0.07	1	FALSE	734	[NOT_AVAILABLE]	[NOT_AVAILABLE]
BRCA	TCGA-AC-A3TM-01A-11R-A22K-07	0.0413623	0.03	3	FALSE	762	[NOT_AVAILABLE]	[NOT_AVAILABLE]
BRCA	TCGA-AC-A3TN-01A-11R-A22K-07	0.037547	0.01	2	FALSE	456	[NOT_AVAILABLE]	[NOT_AVAILABLE]
BRCA	TCGA-AC-A3W5-01A-11R-A22K-07	0.037124	0.46	2	FALSE	504	[NOT_AVAILABLE]	[NOT_AVAILABLE]
BRCA	TCGA-AC-A3W6-01A-12R-A22K-07	0.036758	0.1	3	FALSE	602	[NOT_AVAILABLE]	[NOT_AVAILABLE]
BRCA	TCGA-AC-A3W7-01A-11R-A22K-07	0.0379916	0.01	2	FALSE	471	[NOT_AVAILABLE]	[NOT_AVAILABLE]
BRCA	TCGA-AC-A3YI-01A-21R-A239-07	0.0363298	0.06	3	FALSE	707	[NOT_AVAILABLE]	[NOT_AVAILABLE]
BRCA	TCGA-AC-A3YJ-01A-11R-A22U-07	0.0385426	0.05	2	FALSE	754	[NOT_AVAILABLE]	[NOT_AVAILABLE]
BRCA	TCGA-AC-A4ZE-01A-11R-A41B-07	0.0380264	0.02	2	FALSE	890	[NOT_AVAILABLE]	[NOT_AVAILABLE]
BRCA	TCGA-AC-A5EH-01A-11R-A28M-07	0.0369898	0.08	2	FALSE	511	[NOT_AVAILABLE]	[NOT_AVAILABLE]
BRCA	TCGA-AC-A5XS-01A-11R-A29R-07	0.0378164	0.08	2	FALSE	588	[NOT_AVAILABLE]	[NOT_AVAILABLE]
BRCA	TCGA-AC-A5XU-01A-11R-A28M-07	0.0421434	0.6	2	FALSE	455	[NOT_AVAILABLE]	[NOT_AVAILABLE]
BRCA	TCGA-AC-A62V-01A-11R-A31O-07	0.0414023	0.07	4	TRUE	348	1	[NOT_AVAILABLE]
BRCA	TCGA-AC-A62X-01A-11R-A29R-07	0.038293	0.08	2	FALSE	417	[NOT_AVAILABLE]	[NOT_AVAILABLE]
BRCA	TCGA-AC-A62Y-01A-11R-A29R-07	0.0390572	0.06	2	FALSE	530	[NOT_AVAILABLE]	[NOT_AVAILABLE]
BRCA	TCGA-AC-A6IV-01A-12R-A33J-07	0.0366831	0.06	2	FALSE	568	[NOT_AVAILABLE]	[NOT_AVAILABLE]
BRCA	TCGA-AC-A6IW-01A-12R-A33J-07	0.0437273	0.39	2	FALSE	413	[NOT_AVAILABLE]	[NOT_AVAILABLE]
BRCA	TCGA-AC-A6IX-06A-11R-A32P-07	0.0377819	0	3	FALSE	373	[NOT_AVAILABLE]	[NOT_AVAILABLE]
BRCA	TCGA-AC-A6IX-01A-12R-A32P-07	0.0363698	0	3	FALSE	373	[NOT_AVAILABLE]	[NOT_AVAILABLE]
BRCA	TCGA-AC-A6NO-01A-12R-A33J-07	0.0387403	0.11	2	FALSE	51	[NOT_AVAILABLE]	[NOT_AVAILABLE]
BRCA	TCGA-AC-A7VB-01A-11R-A352-07	0.0415006	0.01	2	FALSE	250	[NOT_AVAILABLE]	[NOT_AVAILABLE]
BRCA	TCGA-AC-A7VC-01A-11R-A352-07	0.0422484	0.6	2	FALSE	1	[NOT_AVAILABLE]	[NOT_AVAILABLE]
BRCA	TCGA-AC-A8OP-01A-11R-A36F-07	0.0387073	0.05	1	FALSE	614	[NOT_AVAILABLE]	[NOT_AVAILABLE]
BRCA	TCGA-AC-A8OQ-01A-11R-A41B-07	0.042343	0.12	2	FALSE	34	[NOT_AVAILABLE]	[NOT_AVAILABLE]
BRCA	TCGA-AC-A8OR-01A-21R-A41B-07	0.0384072	0.01	1	FALSE	40	[NOT_AVAILABLE]	[NOT_AVAILABLE]
BRCA	TCGA-AC-A8OS-01A-12R-A41B-07	0.0371113	0.01	2	FALSE	70	[NOT_AVAILABLE]	[NOT_AVAILABLE]
BRCA	TCGA-AN-A03X-01A-21R-A00Z-07	0.0384364	0.11	2	FALSE	10	[NOT_AVAILABLE]	0
BRCA	TCGA-AN-A03Y-01A-21R-A00Z-07	0.0374014	0.03	2	FALSE	10	[NOT_AVAILABLE]	1
BRCA	TCGA-AN-A041-01A-11R-A034-07	0.0373359	0.31	2	FALSE	7	[NOT_AVAILABLE]	1
BRCA	TCGA-AN-A046-01A-21R-A034-07	0.0373542	0.12	2	FALSE	10	[NOT_AVAILABLE]	0
BRCA	TCGA-AN-A049-01A-21R-A00Z-07	0.0353341	0.03	2	FALSE	19	[NOT_AVAILABLE]	1
BRCA	TCGA-AN-A04A-01A-21R-A034-07	0.034762	0.09	3	FALSE	90	[NOT_AVAILABLE]	0
BRCA	TCGA-AN-A04C-01A-21R-A034-07	0.0384073	0.13	2	FALSE	54	[NOT_AVAILABLE]	2
BRCA	TCGA-AN-A04D-01A-21R-A034-07	0.0403751	0.03	2	FALSE	52	[NOT_AVAILABLE]	3
BRCA	TCGA-AN-A0AJ-01A-11R-A00Z-07	0.0385242	0.17	2	FALSE	303	[NOT_AVAILABLE]	1
BRCA	TCGA-AN-A0AK-01A-21R-A00Z-07	0.0368404	0.18	2	FALSE	224	[NOT_AVAILABLE]	1
BRCA	TCGA-AN-A0AL-01A-11R-A00Z-07	0.036984	0.22	3	FALSE	227	[NOT_AVAILABLE]	3
BRCA	TCGA-AN-A0AM-01A-11R-A034-07	0.0391916	0.38	2	FALSE	5	[NOT_AVAILABLE]	1
BRCA	TCGA-AN-A0AR-01A-11R-A00Z-07	0.0421148	0.06	2	FALSE	10	[NOT_AVAILABLE]	3
BRCA	TCGA-AN-A0AS-01A-11R-A00Z-07	0.037781	0.36	3	FALSE	10	[NOT_AVAILABLE]	1
BRCA	TCGA-AN-A0AT-01A-11R-A034-07	0.0417111	0.12	2	FALSE	10	[NOT_AVAILABLE]	3
BRCA	TCGA-AN-A0FD-01A-11R-A034-07	0.0347295	0.1	2	FALSE	196	[NOT_AVAILABLE]	0
BRCA	TCGA-AN-A0FF-01A-11R-A034-07	0.0361647	0.05	1	FALSE	172	[NOT_AVAILABLE]	1
BRCA	TCGA-AN-A0FJ-01A-11R-A00Z-07	0.0403127	0.2	4	FALSE	242	[NOT_AVAILABLE]	3
BRCA	TCGA-AN-A0FK-01A-11R-A034-07	0.036412	0.03	3	FALSE	213	[NOT_AVAILABLE]	1
BRCA	TCGA-AN-A0FL-01A-11R-A034-07	0.0356953	0.13	2	FALSE	231	[NOT_AVAILABLE]	3
BRCA	TCGA-AN-A0FN-01A-11R-A034-07	0.0363599	0.02	1	FALSE	218	[NOT_AVAILABLE]	0
BRCA	TCGA-AN-A0FS-01A-11R-A034-07	0.0345934	0.04	1	FALSE	210	[NOT_AVAILABLE]	0
BRCA	TCGA-AN-A0FT-01A-11R-A034-07	0.0388695	0.12	2	FALSE	214	[NOT_AVAILABLE]	0
BRCA	TCGA-AN-A0FV-01A-11R-A00Z-07	0.0366006	0.07	2	FALSE	10	[NOT_AVAILABLE]	2
BRCA	TCGA-AN-A0FW-01A-11R-A034-07	0.0354264	0.1	3	FALSE	11	[NOT_AVAILABLE]	0
BRCA	TCGA-AN-A0FX-01A-11R-A034-07	0.0386375	0.06	2	FALSE	10	[NOT_AVAILABLE]	3
BRCA	TCGA-AN-A0FY-01A-11R-A034-07	0.0405366	0.24	1	FALSE	10	[NOT_AVAILABLE]	1
BRCA	TCGA-AN-A0FZ-01A-11R-A034-07	0.0379271	0.59	3	FALSE	10	[NOT_AVAILABLE]	0
BRCA	TCGA-AN-A0G0-01A-11R-A034-07	0.0374087	[NOT_AVAILABLE]	2	FALSE	16	[NOT_AVAILABLE]	3
BRCA	TCGA-AN-A0XL-01A-11R-A10J-07	0.0340506	0.08	2	FALSE	163	[NOT_AVAILABLE]	0
BRCA	TCGA-AN-A0XN-01A-21R-A109-07	0.0369403	0.22	3	FALSE	10	[NOT_AVAILABLE]	0
BRCA	TCGA-AN-A0XO-01A-11R-A109-07	0.0379039	0.53	3	FALSE	375	[NOT_AVAILABLE]	0
BRCA	TCGA-AN-A0XP-01A-11R-A109-07	0.0355015	0.15	3	FALSE	9	[NOT_AVAILABLE]	0
BRCA	TCGA-AN-A0XR-01A-11R-A109-07	0.0400918	0	3	FALSE	10	[NOT_AVAILABLE]	1
BRCA	TCGA-AN-A0XS-01A-22R-A109-07	0.0349792	0.08	3	FALSE	10	[NOT_AVAILABLE]	0
BRCA	TCGA-AN-A0XT-01A-11R-A109-07	0.0384838	0.04	3	FALSE	10	[NOT_AVAILABLE]	0
BRCA	TCGA-AN-A0XU-01A-11R-A109-07	0.04169	0.32	2	FALSE	10	[NOT_AVAILABLE]	3
BRCA	TCGA-AN-A0XV-01A-11R-A109-07	0.0343211	0.03	3	FALSE	162	[NOT_AVAILABLE]	0
BRCA	TCGA-AN-A0XW-01A-11R-A109-07	0.0354253	0.02	3	FALSE	170	[NOT_AVAILABLE]	1
BRCA	TCGA-AO-A03L-01A-41R-A056-07	0.0385733	0.26	3	FALSE	2442	6	2
BRCA	TCGA-AO-A03M-01B-11R-A10J-07	0.0376916	0.03	1	FALSE	1866	6	0
BRCA	TCGA-AO-A03N-01B-11R-A10J-07	0.0409719	0.23	2	FALSE	2031	6	2
BRCA	TCGA-AO-A03O-01A-11R-A00Z-07	0.038706	0.16	2	TRUE	2483	6	1
BRCA	TCGA-AO-A03P-01A-11R-A00Z-07	0.0381885	0.35	2	TRUE	2911	6	1
BRCA	TCGA-AO-A03R-01A-21R-A034-07	0.0371761	0	2	FALSE	2091	6	[NOT_AVAILABLE]
BRCA	TCGA-AO-A03T-01A-21R-A034-07	0.0415499	0.04	2	FALSE	1456	[NOT_AVAILABLE]	[NOT_AVAILABLE]
BRCA	TCGA-AO-A03U-01B-21R-A10J-07	0.0343016	0.07	1	TRUE	1793	5	[NOT_AVAILABLE]
BRCA	TCGA-AO-A03V-01A-11R-A115-07	0.0378885	0.09	1	FALSE	886	[NOT_AVAILABLE]	0
BRCA	TCGA-AO-A0J2-01A-11R-A034-07	0.0391935	0.15	1	FALSE	997	[NOT_AVAILABLE]	2
BRCA	TCGA-AO-A0J3-01A-11R-A034-07	0.0418534	0.11	2	FALSE	651	[NOT_AVAILABLE]	1
BRCA	TCGA-AO-A0J4-01A-11R-A034-07	0.0393326	0.53	1	FALSE	1587	[NOT_AVAILABLE]	3
BRCA	TCGA-AO-A0J5-01A-11R-A034-07	0.0341852	0.16	4	TRUE	792	3	[NOT_AVAILABLE]
BRCA	TCGA-AO-A0J6-01A-11R-A034-07	0.0396934	0.09	2	FALSE	1140	[NOT_AVAILABLE]	3
BRCA	TCGA-AO-A0J7-01A-11R-A034-07	0.0401216	0.15	2	FALSE	618	[NOT_AVAILABLE]	1
BRCA	TCGA-AO-A0J8-01A-21R-A034-07	0.0364936	0	2	FALSE	680	[NOT_AVAILABLE]	0
BRCA	TCGA-AO-A0J9-01A-11R-A034-07	0.0360199	0.04	3	FALSE	1613	[NOT_AVAILABLE]	0
BRCA	TCGA-AO-A0JA-01A-11R-A056-07	0.037166	0.04	3	FALSE	655	[NOT_AVAILABLE]	0
BRCA	TCGA-AO-A0JB-01A-11R-A32Y-07	0.0409431	0.06	3	FALSE	1542	[NOT_AVAILABLE]	[NOT_AVAILABLE]
BRCA	TCGA-AO-A0JC-01A-11R-A056-07	0.0386764	[NOT_AVAILABLE]	2	FALSE	1547	[NOT_AVAILABLE]	1
BRCA	TCGA-AO-A0JD-01A-11R-A056-07	0.0387261	0.32	3	FALSE	2190	6	1
BRCA	TCGA-AO-A0JE-01A-11R-A056-07	0.0398454	0.11	3	FALSE	2335	6	2
BRCA	TCGA-AO-A0JF-01A-11R-A056-07	0.03276	0.01	2	FALSE	1980	6	0
BRCA	TCGA-AO-A0JG-01A-31R-A084-07	0.0364446	0.01	3	FALSE	798	[NOT_AVAILABLE]	0
BRCA	TCGA-AO-A0JI-01A-21R-A056-07	0.0384965	0.03	2	FALSE	1528	[NOT_AVAILABLE]	1
BRCA	TCGA-AO-A0JJ-01A-11R-A056-07	0.0347648	0.02	2	FALSE	1887	6	0
BRCA	TCGA-AO-A0JL-01A-11R-A056-07	0.0450863	[NOT_AVAILABLE]	3	FALSE	1683	[NOT_AVAILABLE]	3
BRCA	TCGA-AO-A0JM-01A-21R-A056-07	0.0382381	0.11	2	FALSE	2184	6	1
BRCA	TCGA-AO-A124-01A-11R-A10J-07	0.0420798	0.19	2	FALSE	3506	6	3
BRCA	TCGA-AO-A125-01A-11R-A10J-07	0.0425042	0.02	2	FALSE	3019	6	0
BRCA	TCGA-AO-A126-01A-11R-A10J-07	0.0377278	0	2	FALSE	3307	6	0
BRCA	TCGA-AO-A128-01A-11R-A10J-07	0.0406559	0.14	2	FALSE	3248	6	3
BRCA	TCGA-AO-A129-01A-21R-A10J-07	0.0402029	0.4	2	FALSE	3286	6	3
BRCA	TCGA-AO-A12A-01A-21R-A115-07	0.0343759	0.33	2	FALSE	2755	6	0
BRCA	TCGA-AO-A12B-01A-11R-A10J-07	0.0358312	[NOT_AVAILABLE]	2	FALSE	2989	6	1
BRCA	TCGA-AO-A12C-01A-11R-A10J-07	0.0364037	[NOT_AVAILABLE]	2	FALSE	1994	6	0
BRCA	TCGA-AO-A12D-01A-11R-A115-07	0.0364241	0.11	2	FALSE	2515	6	2
BRCA	TCGA-AO-A12E-01A-11R-A10J-07	0.0349178	0.16	2	FALSE	1743	[NOT_AVAILABLE]	0
BRCA	TCGA-AO-A12F-01A-11R-A115-07	0.0378436	0.25	2	FALSE	1471	[NOT_AVAILABLE]	3
BRCA	TCGA-AO-A12G-01A-11R-A10J-07	0.0353895	0.04	2	FALSE	1266	[NOT_AVAILABLE]	0
BRCA	TCGA-AO-A12H-01A-11R-A115-07	0.0357526	0	2	FALSE	1234	[NOT_AVAILABLE]	0
BRCA	TCGA-AO-A1KO-01A-31R-A13Q-07	0.0333625	[NOT_AVAILABLE]	2	FALSE	448	[NOT_AVAILABLE]	[NOT_AVAILABLE]
BRCA	TCGA-AO-A1KP-01A-11R-A13Q-07	0.0408079	0.06	2	FALSE	2513	6	[NOT_AVAILABLE]
BRCA	TCGA-AO-A1KQ-01A-11R-A13Q-07	0.0426892	[NOT_AVAILABLE]	3	FALSE	1882	6	[NOT_AVAILABLE]
BRCA	TCGA-AO-A1KR-01A-12R-A144-07	0.047141	0.19	2	FALSE	2513	6	[NOT_AVAILABLE]
BRCA	TCGA-AO-A1KS-01A-11R-A13Q-07	0.0387948	0.21	2	FALSE	16	[NOT_AVAILABLE]	[NOT_AVAILABLE]
BRCA	TCGA-AO-A1KT-01A-11R-A13Q-07	0.0377581	0.37	2	FALSE	541	[NOT_AVAILABLE]	[NOT_AVAILABLE]
BRCA	TCGA-AQ-A04H-01B-11R-A10J-07	0.0364686	0.01	3	FALSE	754	[NOT_AVAILABLE]	1
BRCA	TCGA-AQ-A04J-01A-02R-A034-07	0.0380577	0.12	2	FALSE	819	[NOT_AVAILABLE]	3
BRCA	TCGA-AQ-A04L-01B-21R-A10J-07	0.0392393	[NOT_AVAILABLE]	2	FALSE	3957	6	0
BRCA	TCGA-AQ-A0Y5-01A-11R-A14M-07	0.0356435	0.1	3	TRUE	172	1	[NOT_AVAILABLE]
BRCA	TCGA-AQ-A1H2-01A-11R-A13Q-07	0.036876	0.02	3	FALSE	475	[NOT_AVAILABLE]	[NOT_AVAILABLE]
BRCA	TCGA-AQ-A1H3-01A-31R-A13Q-07	0.0341939	0.01	3	FALSE	989	[NOT_AVAILABLE]	[NOT_AVAILABLE]
BRCA	TCGA-AQ-A54N-01A-11R-A266-07	0.044316	0.12	2	FALSE	78	[NOT_AVAILABLE]	[NOT_AVAILABLE]
BRCA	TCGA-AQ-A54O-01A-11R-A266-07	0.0439071	0.34	2	FALSE	1001	[NOT_AVAILABLE]	[NOT_AVAILABLE]
BRCA	TCGA-AQ-A7U7-01A-22R-A352-07	0.0378463	0.03	3	TRUE	584	2	[NOT_AVAILABLE]
BRCA	TCGA-AR-A0TP-01A-11R-A084-07	0.0396207	0.19	2	FALSE	4275	6	3
BRCA	TCGA-AR-A0TQ-01A-11R-A084-07	0.0382939	0.05	3	FALSE	2991	6	1
BRCA	TCGA-AR-A0TR-01A-11R-A084-07	0.0382131	0.05	2	TRUE	160	1	0
BRCA	TCGA-AR-A0TS-01A-11R-A115-07	0.0368756	[NOT_AVAILABLE]	2	FALSE	2558	6	3
BRCA	TCGA-AR-A0TT-01A-31R-A084-07	0.0370368	0.55	3	FALSE	3316	6	1
BRCA	TCGA-AR-A0TU-01A-31R-A109-07	0.0431293	[NOT_AVAILABLE]	2	FALSE	709	[NOT_AVAILABLE]	3
BRCA	TCGA-AR-A0TV-01A-21R-A084-07	0.0387376	0.1	2	FALSE	2288	6	1
BRCA	TCGA-AR-A0TW-01A-11R-A084-07	0.0369128	0.12	3	FALSE	3009	6	0
BRCA	TCGA-AR-A0TX-01A-11R-A084-07	0.0348888	0	2	FALSE	1972	6	2
BRCA	TCGA-AR-A0TY-01A-12R-A115-07	0.0396733	0.05	2	TRUE	1699	5	1
BRCA	TCGA-AR-A0TZ-01A-12R-A084-07	0.0398865	0.05	3	TRUE	3262	6	1
BRCA	TCGA-AR-A0U0-01A-11R-A109-07	0.0389361	0.34	2	FALSE	1988	6	3
BRCA	TCGA-AR-A0U2-01A-11R-A109-07	0.0427502	0.16	3	TRUE	2551	6	1
BRCA	TCGA-AR-A0U3-01A-11R-A109-07	0.037069	0.1	2	FALSE	4080	6	1
BRCA	TCGA-AR-A0U4-01A-11R-A109-07	0.0409511	0.25	2	FALSE	3261	6	3
BRCA	TCGA-AR-A1AH-01A-11R-A12D-07	0.0428337	0.07	2	FALSE	3807	6	3
BRCA	TCGA-AR-A1AI-01A-11R-A12P-07	0.0392928	0.08	2	FALSE	3296	6	3
BRCA	TCGA-AR-A1AJ-01A-21R-A12P-07	0.0375412	0.51	1	FALSE	3072	6	3
BRCA	TCGA-AR-A1AK-01A-21R-A12P-07	0.0363628	0.03	1	FALSE	3159	6	0
BRCA	TCGA-AR-A1AL-01A-21R-A12P-07	0.0337534	0	3	FALSE	2971	6	0
BRCA	TCGA-AR-A1AM-01A-41R-A22K-07	0.0365915	0.12	3	FALSE	2991	6	[NOT_AVAILABLE]
BRCA	TCGA-AR-A1AN-01A-11R-A12P-07	0.033507	0.03	2	FALSE	2920	6	0
BRCA	TCGA-AR-A1AO-01A-11R-A12P-07	0.0354603	0.1	2	FALSE	2618	6	[NOT_AVAILABLE]
BRCA	TCGA-AR-A1AP-01A-11R-A12P-07	0.0369847	0.07	1	FALSE	2856	6	0
BRCA	TCGA-AR-A1AQ-01A-11R-A12P-07	0.0403544	0.11	2	FALSE	3021	6	3
BRCA	TCGA-AR-A1AR-01A-31R-A137-07	0.0386594	0.12	3	TRUE	524	2	3
BRCA	TCGA-AR-A1AS-01A-11R-A12P-07	0.0353512	0.15	2	FALSE	1150	[NOT_AVAILABLE]	0
BRCA	TCGA-AR-A1AT-01A-11R-A12P-07	0.0356062	[NOT_AVAILABLE]	2	TRUE	1272	4	2
BRCA	TCGA-AR-A1AU-01A-11R-A12P-07	0.0346581	0	3	FALSE	2868	6	0
BRCA	TCGA-AR-A1AV-01A-21R-A12P-07	0.0355494	0.08	2	FALSE	1864	6	1
BRCA	TCGA-AR-A1AW-01A-21R-A12P-07	0.0371133	0.43	2	FALSE	2632	6	0
BRCA	TCGA-AR-A1AX-01A-11R-A12P-07	0.0349495	0.19	1	FALSE	2629	6	0
BRCA	TCGA-AR-A1AY-01A-21R-A12P-07	0.0409879	0.04	1	FALSE	1026	[NOT_AVAILABLE]	3
BRCA	TCGA-AR-A24H-01A-11R-A169-07	0.0399315	0.28	2	FALSE	4894	6	[NOT_AVAILABLE]
BRCA	TCGA-AR-A24K-01A-11R-A169-07	0.0373399	0.02	2	FALSE	1548	[NOT_AVAILABLE]	[NOT_AVAILABLE]
BRCA	TCGA-AR-A24L-01A-11R-A169-07	0.0368599	0.11	2	TRUE	2866	6	[NOT_AVAILABLE]
BRCA	TCGA-AR-A24M-01A-11R-A169-07	0.0344064	0	3	FALSE	3660	6	[NOT_AVAILABLE]
BRCA	TCGA-AR-A24N-01A-11R-A169-07	0.0371079	0.02	1	FALSE	3035	6	[NOT_AVAILABLE]
BRCA	TCGA-AR-A24O-01A-11R-A169-07	0.0337545	0.06	3	FALSE	3607	6	[NOT_AVAILABLE]
BRCA	TCGA-AR-A24P-01A-11R-A169-07	0.0355941	0	1	FALSE	84	[NOT_AVAILABLE]	[NOT_AVAILABLE]
BRCA	TCGA-AR-A24Q-01A-12R-A169-07	0.0380473	0.25	2	FALSE	3172	6	[NOT_AVAILABLE]
BRCA	TCGA-AR-A24R-01A-11R-A169-07	0.037855	0.36	3	FALSE	3430	6	[NOT_AVAILABLE]
BRCA	TCGA-AR-A24S-01A-11R-A169-07	0.0367448	0.11	1	FALSE	2976	6	[NOT_AVAILABLE]
BRCA	TCGA-AR-A24T-01A-11R-A169-07	0.0339513	[NOT_AVAILABLE]	3	FALSE	3202	6	[NOT_AVAILABLE]
BRCA	TCGA-AR-A24U-01A-11R-A169-07	0.0347617	0.49	2	FALSE	2363	6	[NOT_AVAILABLE]
BRCA	TCGA-AR-A24V-01A-21R-A169-07	0.0344348	0.23	2	FALSE	3203	6	[NOT_AVAILABLE]
BRCA	TCGA-AR-A24W-01A-11R-A169-07	0.0347105	0.17	2	FALSE	991	[NOT_AVAILABLE]	[NOT_AVAILABLE]
BRCA	TCGA-AR-A24X-01A-11R-A169-07	0.0347724	0	2	FALSE	3004	6	[NOT_AVAILABLE]
BRCA	TCGA-AR-A24Z-01A-11R-A169-07	0.0398323	0.18	2	FALSE	3001	6	[NOT_AVAILABLE]
BRCA	TCGA-AR-A250-01A-31R-A169-07	0.0354747	0.62	2	FALSE	2707	6	[NOT_AVAILABLE]
BRCA	TCGA-AR-A251-01A-12R-A169-07	0.0424658	0.05	3	FALSE	3030	6	[NOT_AVAILABLE]
BRCA	TCGA-AR-A252-01A-11R-A169-07	0.0351016	0.02	1	FALSE	2838	6	[NOT_AVAILABLE]
BRCA	TCGA-AR-A254-01A-21R-A169-07	0.0370443	0.06	3	FALSE	2605	6	[NOT_AVAILABLE]
BRCA	TCGA-AR-A255-01A-11R-A169-07	0.0365472	0.08	1	FALSE	2161	6	[NOT_AVAILABLE]
BRCA	TCGA-AR-A256-01A-11R-A169-07	0.0416952	0.26	2	TRUE	2854	6	[NOT_AVAILABLE]
BRCA	TCGA-AR-A2LE-01A-11R-A180-07	0.0357134	0	1	FALSE	5062	6	[NOT_AVAILABLE]
BRCA	TCGA-AR-A2LH-01A-31R-A18M-07	0.0351438	0.4	3	TRUE	616	2	[NOT_AVAILABLE]
BRCA	TCGA-AR-A2LJ-01A-12R-A19W-07	0.0356335	0	3	FALSE	2632	6	[NOT_AVAILABLE]
BRCA	TCGA-AR-A2LK-01A-11R-A180-07	0.037882	0.3	3	TRUE	1649	5	[NOT_AVAILABLE]
BRCA	TCGA-AR-A2LL-01A-11R-A180-07	0.0360371	[NOT_AVAILABLE]	2	FALSE	2012	6	[NOT_AVAILABLE]
BRCA	TCGA-AR-A2LM-01A-11R-A180-07	0.0364435	0.11	2	FALSE	1935	6	[NOT_AVAILABLE]
BRCA	TCGA-AR-A2LN-01A-21R-A18M-07	0.0349806	0	2	FALSE	1161	[NOT_AVAILABLE]	[NOT_AVAILABLE]
BRCA	TCGA-AR-A2LO-01A-31R-A18M-07	0.034428	0.12	2	FALSE	1198	[NOT_AVAILABLE]	[NOT_AVAILABLE]
BRCA	TCGA-AR-A2LQ-01A-22R-A18M-07	0.0327544	0.03	2	FALSE	1233	[NOT_AVAILABLE]	[NOT_AVAILABLE]
BRCA	TCGA-AR-A2LR-01A-12R-A18M-07	0.0413953	[NOT_AVAILABLE]	1	FALSE	1742	[NOT_AVAILABLE]	[NOT_AVAILABLE]
BRCA	TCGA-AR-A5QM-01A-11R-A27Q-07	0.0369913	0.05	2	FALSE	2231	6	[NOT_AVAILABLE]
BRCA	TCGA-AR-A5QN-01A-12R-A28M-07	0.0363394	0.09	3	FALSE	1013	[NOT_AVAILABLE]	[NOT_AVAILABLE]
BRCA	TCGA-AR-A5QP-01A-11R-A28M-07	0.0355904	0.06	2	FALSE	1185	[NOT_AVAILABLE]	[NOT_AVAILABLE]
BRCA	TCGA-AR-A5QQ-01A-11R-A28M-07	0.0394438	0.25	3	TRUE	322	1	[NOT_AVAILABLE]
BRCA	TCGA-B6-A0I1-01A-11R-A21T-07	0.0439814	0.07	2	TRUE	2361	6	[NOT_AVAILABLE]
BRCA	TCGA-B6-A0I2-01A-11R-A034-07	0.0399059	0.11	1	FALSE	4361	6	3
BRCA	TCGA-B6-A0I5-01A-11R-A034-07	0.0389294	0.06	2	FALSE	8556	6	0
BRCA	TCGA-B6-A0I6-01A-11R-A034-07	0.0386301	[NOT_AVAILABLE]	2	TRUE	991	3	3
BRCA	TCGA-B6-A0I8-01A-11R-A034-07	0.0372034	[NOT_AVAILABLE]	[NOT_AVAILABLE]	TRUE	749	3	0
BRCA	TCGA-B6-A0I9-01A-11R-A034-07	0.0394093	0.02	4	TRUE	362	1	2
BRCA	TCGA-B6-A0IA-01A-11R-A034-07	0.0399263	0.01	2	FALSE	8391	6	0
BRCA	TCGA-B6-A0IB-01A-11R-A034-07	0.0378619	0.26	4	TRUE	3941	6	1
BRCA	TCGA-B6-A0IC-01A-11R-A034-07	0.0366737	0	[NOT_AVAILABLE]	TRUE	1542	5	1
BRCA	TCGA-B6-A0IE-01A-11R-A034-07	0.0400181	0	3	TRUE	1993	6	[NOT_AVAILABLE]
BRCA	TCGA-B6-A0IG-01A-11R-A034-07	0.0376432	0.01	2	TRUE	4456	6	0
BRCA	TCGA-B6-A0IH-01A-11R-A115-07	0.0361181	0.18	3	TRUE	3418	6	0
BRCA	TCGA-B6-A0IJ-01A-11R-A034-07	0.0401698	0.21	2	FALSE	7106	6	3
BRCA	TCGA-B6-A0IK-01A-12R-A056-07	0.0378577	0.04	3	TRUE	571	2	2
BRCA	TCGA-B6-A0IM-01A-11R-A034-07	0.036653	0	2	TRUE	3873	6	1
BRCA	TCGA-B6-A0IN-01A-11R-A034-07	0.03589	0.01	[NOT_AVAILABLE]	TRUE	2573	6	0
BRCA	TCGA-B6-A0IO-01A-11R-A034-07	0.0377067	0.24	2	FALSE	5042	6	0
BRCA	TCGA-B6-A0IP-01A-11R-A034-07	0.0353116	0.03	1	TRUE	3926	6	0
BRCA	TCGA-B6-A0IQ-01A-11R-A034-07	0.042893	0.41	3	FALSE	4285	6	3
BRCA	TCGA-B6-A0RE-01A-11R-A056-07	0.0392871	0.4	[NOT_AVAILABLE]	FALSE	7777	6	3
BRCA	TCGA-B6-A0RG-01A-11R-A056-07	0.0371246	0.16	2	FALSE	2082	6	0
BRCA	TCGA-B6-A0RH-01A-21R-A115-07	0.036416	0.03	2	TRUE	6456	6	2
BRCA	TCGA-B6-A0RI-01A-11R-A056-07	0.0384109	0.07	3	FALSE	7126	6	0
BRCA	TCGA-B6-A0RL-01A-11R-A084-07	0.0402403	0.35	2	TRUE	2469	6	1
BRCA	TCGA-B6-A0RM-01A-11R-A084-07	0.040118	0.01	[NOT_AVAILABLE]	TRUE	2373	6	0
BRCA	TCGA-B6-A0RN-01A-12R-A084-07	0.0349621	0	1	FALSE	8008	6	0
BRCA	TCGA-B6-A0RO-01A-22R-A084-07	0.0358966	0.06	3	FALSE	4929	6	0
BRCA	TCGA-B6-A0RP-01A-21R-A084-07	0.0353593	0	3	TRUE	3126	6	0
BRCA	TCGA-B6-A0RQ-01A-11R-A115-07	0.0344787	[NOT_AVAILABLE]	2	TRUE	4267	6	0
BRCA	TCGA-B6-A0RS-01A-11R-A084-07	0.0368657	0.31	2	TRUE	3063	6	2
BRCA	TCGA-B6-A0RT-01A-21R-A084-07	0.039027	0.41	3	FALSE	2721	6	3
BRCA	TCGA-B6-A0RU-01A-11R-A084-07	0.0367392	0.3	1	FALSE	8605	6	3
BRCA	TCGA-B6-A0RV-01A-11R-A084-07	0.0357033	0.04	3	FALSE	5156	6	0
BRCA	TCGA-B6-A0WS-01A-11R-A115-07	0.0369733	0.08	[NOT_AVAILABLE]	TRUE	2965	6	0
BRCA	TCGA-B6-A0WT-01A-11R-A109-07	0.0364311	0.03	2	FALSE	5739	6	0
BRCA	TCGA-B6-A0WV-01A-11R-A109-07	0.0357083	0.58	2	TRUE	2417	6	1
BRCA	TCGA-B6-A0WW-01A-11R-A109-07	0.0379714	0.05	[NOT_AVAILABLE]	TRUE	558	2	1
BRCA	TCGA-B6-A0WX-01A-11R-A109-07	0.0397971	0.02	3	TRUE	639	2	3
BRCA	TCGA-B6-A0WY-01A-11R-A109-07	0.0350205	0.06	3	TRUE	3461	6	0
BRCA	TCGA-B6-A0WZ-01A-11R-A109-07	0.0377475	0.09	2	FALSE	6292	6	0
BRCA	TCGA-B6-A0X0-01A-21R-A115-07	0.0353935	0	1	TRUE	3945	6	0
BRCA	TCGA-B6-A0X1-01A-11R-A109-07	0.0409794	0.15	2	TRUE	7455	6	3
BRCA	TCGA-B6-A0X4-01A-11R-A109-07	0.038418	[NOT_AVAILABLE]	2	TRUE	860	3	0
BRCA	TCGA-B6-A0X5-01A-21R-A109-07	0.0395189	0	2	TRUE	2097	6	1
BRCA	TCGA-B6-A0X7-01A-11R-A10J-07	0.0351223	0.06	[NOT_AVAILABLE]	TRUE	1781	5	0
BRCA	TCGA-B6-A1KC-01B-11R-A157-07	0.0414805	0.44	2	FALSE	1326	[NOT_AVAILABLE]	[NOT_AVAILABLE]
BRCA	TCGA-B6-A1KF-01A-11R-A13Q-07	0.0380968	0.07	2	FALSE	3088	6	[NOT_AVAILABLE]
BRCA	TCGA-B6-A1KI-01A-11R-A14M-07	0.0340445	0.59	1	FALSE	2236	6	[NOT_AVAILABLE]
BRCA	TCGA-B6-A1KN-01A-11R-A13Q-07	0.0369791	0.12	3	FALSE	4233	6	[NOT_AVAILABLE]
BRCA	TCGA-B6-A2IU-01A-32R-A18M-07	0.0380804	0	2	FALSE	5176	6	[NOT_AVAILABLE]
BRCA	TCGA-B6-A3ZX-01A-11R-A239-07	0.0406809	0.33	4	TRUE	1152	4	[NOT_AVAILABLE]
BRCA	TCGA-B6-A400-01A-11R-A239-07	0.0414646	0.21	3	FALSE	215	[NOT_AVAILABLE]	[NOT_AVAILABLE]
BRCA	TCGA-B6-A401-01A-11R-A239-07	0.0412131	0.36	2	FALSE	2596	6	[NOT_AVAILABLE]
BRCA	TCGA-B6-A402-01A-11R-A239-07	0.0420052	0.5	1	FALSE	2134	6	[NOT_AVAILABLE]
BRCA	TCGA-B6-A408-01A-12R-A24H-07	0.0389599	0	3	FALSE	2072	6	[NOT_AVAILABLE]
BRCA	TCGA-B6-A409-01A-11R-A24H-07	0.0405543	0.22	3	TRUE	573	2	[NOT_AVAILABLE]
BRCA	TCGA-B6-A40B-01A-11R-A239-07	0.0400771	0.39	1	FALSE	3152	6	[NOT_AVAILABLE]
BRCA	TCGA-B6-A40C-01A-11R-A239-07	0.0404595	0.02	2	FALSE	2164	6	[NOT_AVAILABLE]
BRCA	TCGA-BH-A0AU-11A-11R-A12P-07	[NOT_AVAILABLE]	[NOT_AVAILABLE]	2	FALSE	1914	6	[NOT_AVAILABLE]
BRCA	TCGA-BH-A0AU-01A-11R-A12P-07	0.0371019	0.05	2	FALSE	1914	6	1
BRCA	TCGA-BH-A0AV-01A-31R-A115-07	0.0369411	0.32	1	FALSE	1820	[NOT_AVAILABLE]	3
BRCA	TCGA-BH-A0AW-01A-11R-A056-07	0.0378445	0.11	2	FALSE	622	[NOT_AVAILABLE]	2
BRCA	TCGA-BH-A0AY-11A-23R-A089-07	[NOT_AVAILABLE]	[NOT_AVAILABLE]	2	FALSE	777	[NOT_AVAILABLE]	[NOT_AVAILABLE]
BRCA	TCGA-BH-A0AY-01A-21R-A00Z-07	0.0371125	0.03	2	FALSE	777	[NOT_AVAILABLE]	1
BRCA	TCGA-BH-A0AZ-11A-22R-A12P-07	[NOT_AVAILABLE]	[NOT_AVAILABLE]	3	FALSE	1919	6	[NOT_AVAILABLE]
BRCA	TCGA-BH-A0AZ-01A-21R-A12P-07	0.0326965	0.15	3	FALSE	1919	6	0
BRCA	TCGA-BH-A0B0-01A-21R-A115-07	0.0354895	0	1	FALSE	2477	6	0
BRCA	TCGA-BH-A0B1-01A-12R-A056-07	0.035641	[NOT_AVAILABLE]	2	FALSE	1148	[NOT_AVAILABLE]	0
BRCA	TCGA-BH-A0B3-11B-21R-A089-07	[NOT_AVAILABLE]	[NOT_AVAILABLE]	2	FALSE	1203	[NOT_AVAILABLE]	[NOT_AVAILABLE]
BRCA	TCGA-BH-A0B3-01A-11R-A056-07	0.0390781	0.48	2	FALSE	1203	[NOT_AVAILABLE]	3
BRCA	TCGA-BH-A0B4-01A-11R-A00Z-07	0.0373999	0.12	3	FALSE	1191	[NOT_AVAILABLE]	0
BRCA	TCGA-BH-A0B5-11A-23R-A12P-07	[NOT_AVAILABLE]	[NOT_AVAILABLE]	3	FALSE	2136	6	[NOT_AVAILABLE]
BRCA	TCGA-BH-A0B5-01A-11R-A12P-07	0.0354817	0.03	3	FALSE	2136	6	1
BRCA	TCGA-BH-A0B6-01A-11R-A19W-07	0.0369397	[NOT_AVAILABLE]	1	FALSE	2483	6	[NOT_AVAILABLE]
BRCA	TCGA-BH-A0B7-11A-34R-A115-07	[NOT_AVAILABLE]	[NOT_AVAILABLE]	2	FALSE	2559	6	[NOT_AVAILABLE]
BRCA	TCGA-BH-A0B7-01A-12R-A115-07	0.0353696	0.43	2	FALSE	2559	6	2
BRCA	TCGA-BH-A0B8-11A-41R-A089-07	[NOT_AVAILABLE]	[NOT_AVAILABLE]	1	FALSE	1569	[NOT_AVAILABLE]	[NOT_AVAILABLE]
BRCA	TCGA-BH-A0B8-01A-21R-A056-07	0.0388258	[NOT_AVAILABLE]	1	FALSE	1569	[NOT_AVAILABLE]	0
BRCA	TCGA-BH-A0B9-01A-11R-A056-07	0.0435471	0.11	1	FALSE	1572	[NOT_AVAILABLE]	3
BRCA	TCGA-BH-A0BA-11A-22R-A19E-07	[NOT_AVAILABLE]	[NOT_AVAILABLE]	3	FALSE	1132	[NOT_AVAILABLE]	[NOT_AVAILABLE]
BRCA	TCGA-BH-A0BA-01A-11R-A056-07	0.0362371	0.19	3	FALSE	1132	[NOT_AVAILABLE]	0
BRCA	TCGA-BH-A0BC-11A-22R-A089-07	[NOT_AVAILABLE]	[NOT_AVAILABLE]	3	FALSE	974	[NOT_AVAILABLE]	[NOT_AVAILABLE]
BRCA	TCGA-BH-A0BC-01A-22R-A084-07	0.0358257	0.02	3	FALSE	974	[NOT_AVAILABLE]	0
BRCA	TCGA-BH-A0BD-01A-11R-A034-07	0.0367252	0.03	2	FALSE	554	[NOT_AVAILABLE]	1
BRCA	TCGA-BH-A0BF-01A-21R-A12P-07	0.0364363	0.29	2	TRUE	1324	4	1
BRCA	TCGA-BH-A0BG-01A-11R-A115-07	0.0377301	0.17	1	FALSE	1871	6	3
BRCA	TCGA-BH-A0BJ-11A-23R-A089-07	[NOT_AVAILABLE]	[NOT_AVAILABLE]	2	FALSE	660	[NOT_AVAILABLE]	[NOT_AVAILABLE]
BRCA	TCGA-BH-A0BJ-01A-11R-A056-07	0.036655	0.09	2	FALSE	660	[NOT_AVAILABLE]	0
BRCA	TCGA-BH-A0BL-01A-11R-A115-07	0.0370345	0.36	1	FALSE	2278	6	3
BRCA	TCGA-BH-A0BM-11A-12R-A089-07	[NOT_AVAILABLE]	[NOT_AVAILABLE]	2	FALSE	1876	6	[NOT_AVAILABLE]
BRCA	TCGA-BH-A0BM-01A-11R-A056-07	0.036719	0.01	2	FALSE	1876	6	0
BRCA	TCGA-BH-A0BO-01A-23R-A12D-07	0.0341561	0.02	1	FALSE	2197	6	0
BRCA	TCGA-BH-A0BP-01A-11R-A115-07	0.0361847	0.22	1	TRUE	2296	6	0
BRCA	TCGA-BH-A0BQ-11A-33R-A115-07	[NOT_AVAILABLE]	[NOT_AVAILABLE]	1	FALSE	2255	6	[NOT_AVAILABLE]
BRCA	TCGA-BH-A0BQ-01A-21R-A115-07	0.0353956	0	1	FALSE	2255	6	0
BRCA	TCGA-BH-A0BR-01A-21R-A115-07	0.0353911	0.06	1	FALSE	2330	6	0
BRCA	TCGA-BH-A0BS-11A-11R-A12P-07	[NOT_AVAILABLE]	[NOT_AVAILABLE]	3	FALSE	2612	6	[NOT_AVAILABLE]
BRCA	TCGA-BH-A0BS-01A-11R-A12P-07	0.0342582	0.04	3	FALSE	2612	6	0
BRCA	TCGA-BH-A0BT-11A-21R-A12P-07	[NOT_AVAILABLE]	[NOT_AVAILABLE]	2	FALSE	2365	6	[NOT_AVAILABLE]
BRCA	TCGA-BH-A0BT-01A-11R-A12P-07	0.0354897	0.06	2	FALSE	2365	6	0
BRCA	TCGA-BH-A0BV-11A-31R-A089-07	[NOT_AVAILABLE]	[NOT_AVAILABLE]	2	FALSE	1519	[NOT_AVAILABLE]	[NOT_AVAILABLE]
BRCA	TCGA-BH-A0BV-01A-11R-A00Z-07	0.0356061	0.07	2	FALSE	1519	[NOT_AVAILABLE]	0
BRCA	TCGA-BH-A0BW-11A-12R-A115-07	[NOT_AVAILABLE]	[NOT_AVAILABLE]	1	FALSE	2371	6	[NOT_AVAILABLE]
BRCA	TCGA-BH-A0BW-01A-11R-A115-07	0.0395908	0.07	1	FALSE	2371	6	3
BRCA	TCGA-BH-A0BZ-11A-61R-A12P-07	[NOT_AVAILABLE]	[NOT_AVAILABLE]	3	FALSE	2255	6	[NOT_AVAILABLE]
BRCA	TCGA-BH-A0BZ-01A-31R-A12P-07	0.0363637	0.5	3	FALSE	2255	6	1
BRCA	TCGA-BH-A0C0-11A-21R-A089-07	[NOT_AVAILABLE]	[NOT_AVAILABLE]	2	FALSE	1270	[NOT_AVAILABLE]	[NOT_AVAILABLE]
BRCA	TCGA-BH-A0C0-01A-21R-A056-07	0.038451	0.27	2	FALSE	1270	[NOT_AVAILABLE]	1
BRCA	TCGA-BH-A0C1-01B-11R-A12D-07	0.0357624	0.04	3	TRUE	1411	4	0
BRCA	TCGA-BH-A0C3-11A-23R-A12P-07	[NOT_AVAILABLE]	[NOT_AVAILABLE]	1	FALSE	2709	6	[NOT_AVAILABLE]
BRCA	TCGA-BH-A0C3-01A-21R-A12P-07	0.0340804	0.15	1	FALSE	2709	6	1
BRCA	TCGA-BH-A0C7-01B-11R-A115-07	0.0371292	0.1	2	FALSE	2767	6	1
BRCA	TCGA-BH-A0DD-11A-23R-A12P-07	[NOT_AVAILABLE]	[NOT_AVAILABLE]	2	FALSE	2486	6	[NOT_AVAILABLE]
BRCA	TCGA-BH-A0DD-01A-31R-A12P-07	0.0381597	0.01	2	FALSE	2486	6	1
BRCA	TCGA-BH-A0DE-01A-11R-A115-07	0.0343734	0.02	2	FALSE	2372	6	0
BRCA	TCGA-BH-A0DG-11A-43R-A12P-07	[NOT_AVAILABLE]	[NOT_AVAILABLE]	2	FALSE	2041	6	[NOT_AVAILABLE]
BRCA	TCGA-BH-A0DG-01A-21R-A12P-07	0.0366392	0.05	2	FALSE	2041	6	0
BRCA	TCGA-BH-A0DH-11A-31R-A089-07	[NOT_AVAILABLE]	[NOT_AVAILABLE]	2	FALSE	1156	[NOT_AVAILABLE]	[NOT_AVAILABLE]
BRCA	TCGA-BH-A0DH-01A-11R-A084-07	0.0361846	0.02	2	FALSE	1156	[NOT_AVAILABLE]	0
BRCA	TCGA-BH-A0DI-01A-21R-A12P-07	0.0335343	0.02	2	FALSE	912	[NOT_AVAILABLE]	0
BRCA	TCGA-BH-A0DK-11A-13R-A089-07	[NOT_AVAILABLE]	[NOT_AVAILABLE]	2	FALSE	423	[NOT_AVAILABLE]	[NOT_AVAILABLE]
BRCA	TCGA-BH-A0DK-01A-21R-A056-07	0.0354472	0.01	2	FALSE	423	[NOT_AVAILABLE]	0
BRCA	TCGA-BH-A0DL-11A-13R-A115-07	[NOT_AVAILABLE]	[NOT_AVAILABLE]	2	FALSE	2381	6	[NOT_AVAILABLE]
BRCA	TCGA-BH-A0DL-01A-11R-A115-07	0.0393035	0.59	2	FALSE	2381	6	3
BRCA	TCGA-BH-A0DO-11A-22R-A12D-07	[NOT_AVAILABLE]	[NOT_AVAILABLE]	1	FALSE	1644	[NOT_AVAILABLE]	[NOT_AVAILABLE]
BRCA	TCGA-BH-A0DO-01B-11R-A12D-07	0.0347283	0	1	FALSE	1644	[NOT_AVAILABLE]	0
BRCA	TCGA-BH-A0DP-11A-12R-A089-07	[NOT_AVAILABLE]	[NOT_AVAILABLE]	2	FALSE	476	[NOT_AVAILABLE]	[NOT_AVAILABLE]
BRCA	TCGA-BH-A0DP-01A-21R-A056-07	0.0345911	0.13	2	FALSE	476	[NOT_AVAILABLE]	0
BRCA	TCGA-BH-A0DQ-11A-12R-A089-07	[NOT_AVAILABLE]	[NOT_AVAILABLE]	2	FALSE	98	[NOT_AVAILABLE]	[NOT_AVAILABLE]
BRCA	TCGA-BH-A0DQ-01A-11R-A084-07	0.0361637	0.05	2	FALSE	98	[NOT_AVAILABLE]	0
BRCA	TCGA-BH-A0DS-01A-11R-A056-07	0.0359117	0.18	3	FALSE	78	[NOT_AVAILABLE]	0
BRCA	TCGA-BH-A0DT-11A-12R-A12D-07	[NOT_AVAILABLE]	[NOT_AVAILABLE]	2	FALSE	2403	6	[NOT_AVAILABLE]
BRCA	TCGA-BH-A0DT-01A-21R-A12D-07	0.0330877	0.04	2	FALSE	2403	6	0
BRCA	TCGA-BH-A0DV-11A-22R-A12P-07	[NOT_AVAILABLE]	[NOT_AVAILABLE]	3	FALSE	2064	6	[NOT_AVAILABLE]
BRCA	TCGA-BH-A0DV-01A-21R-A12P-07	0.0323568	0.04	3	FALSE	2064	6	[NOT_AVAILABLE]
BRCA	TCGA-BH-A0DX-01A-11R-A115-07	0.0364951	0.07	1	FALSE	2156	6	0
BRCA	TCGA-BH-A0DZ-11A-22R-A089-07	[NOT_AVAILABLE]	[NOT_AVAILABLE]	2	FALSE	495	[NOT_AVAILABLE]	[NOT_AVAILABLE]
BRCA	TCGA-BH-A0DZ-01A-11R-A00Z-07	0.0377953	0.03	2	FALSE	495	[NOT_AVAILABLE]	2
BRCA	TCGA-BH-A0E0-11A-13R-A089-07	[NOT_AVAILABLE]	[NOT_AVAILABLE]	3	FALSE	134	[NOT_AVAILABLE]	[NOT_AVAILABLE]
BRCA	TCGA-BH-A0E0-01A-11R-A056-07	0.0406778	0.04	3	FALSE	134	[NOT_AVAILABLE]	3
BRCA	TCGA-BH-A0E1-11A-13R-A089-07	[NOT_AVAILABLE]	[NOT_AVAILABLE]	2	FALSE	477	[NOT_AVAILABLE]	[NOT_AVAILABLE]
BRCA	TCGA-BH-A0E1-01A-11R-A056-07	0.0346783	0.04	2	FALSE	477	[NOT_AVAILABLE]	0
BRCA	TCGA-BH-A0E2-01A-11R-A056-07	0.036521	0.1	3	FALSE	435	[NOT_AVAILABLE]	0
BRCA	TCGA-BH-A0E6-01A-11R-A034-07	0.0405155	0.22	1	FALSE	293	[NOT_AVAILABLE]	3
BRCA	TCGA-BH-A0E7-01A-11R-A034-07	0.0364213	0.05	2	FALSE	1363	[NOT_AVAILABLE]	0
BRCA	TCGA-BH-A0E9-01B-11R-A115-07	0.0353719	0.11	2	FALSE	2489	6	0
BRCA	TCGA-BH-A0EA-01A-11R-A115-07	0.0357894	0.19	2	TRUE	991	3	0
BRCA	TCGA-BH-A0EB-01A-11R-A034-07	0.0338762	0.13	1	FALSE	745	[NOT_AVAILABLE]	0
BRCA	TCGA-BH-A0EE-01A-11R-A034-07	0.0410942	0.22	2	FALSE	943	[NOT_AVAILABLE]	2
BRCA	TCGA-BH-A0EI-01A-11R-A115-07	0.0344924	0.01	2	FALSE	1926	6	0
BRCA	TCGA-BH-A0GY-01A-11R-A056-07	0.0376617	0.02	2	FALSE	923	[NOT_AVAILABLE]	0
BRCA	TCGA-BH-A0GZ-01A-11R-A056-07	0.037807	0.03	2	FALSE	328	[NOT_AVAILABLE]	0
BRCA	TCGA-BH-A0H0-01A-11R-A056-07	0.0366501	0.02	1	FALSE	461	[NOT_AVAILABLE]	1
BRCA	TCGA-BH-A0H3-01A-11R-A12P-07	0.0334167	0.02	1	FALSE	1928	6	0
BRCA	TCGA-BH-A0H5-11A-62R-A115-07	[NOT_AVAILABLE]	[NOT_AVAILABLE]	1	FALSE	1620	[NOT_AVAILABLE]	[NOT_AVAILABLE]
BRCA	TCGA-BH-A0H5-01A-21R-A115-07	0.035358	0	1	FALSE	1620	[NOT_AVAILABLE]	0
BRCA	TCGA-BH-A0H6-01A-21R-A056-07	0.0368172	0.96	1	FALSE	747	[NOT_AVAILABLE]	0
BRCA	TCGA-BH-A0H7-11A-13R-A089-07	[NOT_AVAILABLE]	[NOT_AVAILABLE]	3	FALSE	702	[NOT_AVAILABLE]	[NOT_AVAILABLE]
BRCA	TCGA-BH-A0H7-01A-13R-A056-07	0.0366128	0.19	3	FALSE	702	[NOT_AVAILABLE]	0
BRCA	TCGA-BH-A0H9-11A-22R-A466-07	[NOT_AVAILABLE]	[NOT_AVAILABLE]	2	FALSE	1247	[NOT_AVAILABLE]	[NOT_AVAILABLE]
BRCA	TCGA-BH-A0H9-01A-11R-A056-07	0.0372062	0.1	2	FALSE	1247	[NOT_AVAILABLE]	0
BRCA	TCGA-BH-A0HA-11A-31R-A12P-07	[NOT_AVAILABLE]	[NOT_AVAILABLE]	1	FALSE	1611	[NOT_AVAILABLE]	[NOT_AVAILABLE]
BRCA	TCGA-BH-A0HA-01A-11R-A12P-07	0.0377627	0.29	1	FALSE	1611	[NOT_AVAILABLE]	0
BRCA	TCGA-BH-A0HB-01A-11R-A056-07	0.0373379	0.09	1	FALSE	806	[NOT_AVAILABLE]	0
BRCA	TCGA-BH-A0HF-01A-11R-A056-07	0.0341585	[NOT_AVAILABLE]	1	FALSE	727	[NOT_AVAILABLE]	0
BRCA	TCGA-BH-A0HI-01A-11R-A084-07	0.0347458	0.28	1	FALSE	620	[NOT_AVAILABLE]	0
BRCA	TCGA-BH-A0HK-11A-11R-A089-07	[NOT_AVAILABLE]	[NOT_AVAILABLE]	2	FALSE	178	[NOT_AVAILABLE]	[NOT_AVAILABLE]
BRCA	TCGA-BH-A0HK-01A-11R-A056-07	0.0358024	0.02	2	FALSE	178	[NOT_AVAILABLE]	0
BRCA	TCGA-BH-A0HL-01A-11R-A10U-07	0.0406305	[NOT_AVAILABLE]	2	FALSE	72	[NOT_AVAILABLE]	[NOT_AVAILABLE]
BRCA	TCGA-BH-A0HN-01A-11R-A10U-07	0.0396814	[NOT_AVAILABLE]	1	FALSE	516	[NOT_AVAILABLE]	[NOT_AVAILABLE]
BRCA	TCGA-BH-A0HO-01A-11R-A034-07	0.0350171	0	2	FALSE	76	[NOT_AVAILABLE]	0
BRCA	TCGA-BH-A0HP-01A-12R-A084-07	0.0359669	0.07	3	FALSE	414	[NOT_AVAILABLE]	0
BRCA	TCGA-BH-A0HQ-01A-11R-A034-07	0.0349414	0.13	2	FALSE	1121	[NOT_AVAILABLE]	0
BRCA	TCGA-BH-A0HU-01A-11R-A034-07	0.0404659	0.21	1	FALSE	392	[NOT_AVAILABLE]	1
BRCA	TCGA-BH-A0HW-01A-11R-A034-07	0.0386669	0.04	1	FALSE	1561	[NOT_AVAILABLE]	1
BRCA	TCGA-BH-A0HX-01A-21R-A056-07	0.0366308	0.44	2	FALSE	829	[NOT_AVAILABLE]	0
BRCA	TCGA-BH-A0HY-01A-11R-A056-07	0.036751	0.31	1	FALSE	1545	[NOT_AVAILABLE]	2
BRCA	TCGA-BH-A0RX-01A-21R-A084-07	0.0381942	[NOT_AVAILABLE]	2	FALSE	170	[NOT_AVAILABLE]	3
BRCA	TCGA-BH-A0W3-01A-11R-A109-07	0.038496	0.06	2	FALSE	728	[NOT_AVAILABLE]	1
BRCA	TCGA-BH-A0W4-01A-11R-A109-07	0.0350047	0.03	2	FALSE	759	[NOT_AVAILABLE]	0
BRCA	TCGA-BH-A0W5-01A-11R-A109-07	0.0356812	0.05	2	FALSE	1288	[NOT_AVAILABLE]	0
BRCA	TCGA-BH-A0W7-01A-11R-A115-07	0.0385283	0.1	1	FALSE	1363	[NOT_AVAILABLE]	0
BRCA	TCGA-BH-A0WA-01A-11R-A109-07	0.0389536	0.34	1	FALSE	701	[NOT_AVAILABLE]	3
BRCA	TCGA-BH-A18F-01A-11R-A12D-07	0.0351191	0.06	2	FALSE	1001	[NOT_AVAILABLE]	1
BRCA	TCGA-BH-A18G-01A-11R-A12D-07	0.0385005	0.1	1	FALSE	149	[NOT_AVAILABLE]	3
BRCA	TCGA-BH-A18H-01A-11R-A12D-07	0.0359326	0.24	1	FALSE	652	[NOT_AVAILABLE]	0
BRCA	TCGA-BH-A18I-01A-11R-A12D-07	0.0353132	0.13	2	FALSE	1093	[NOT_AVAILABLE]	0
BRCA	TCGA-BH-A18J-11A-31R-A12D-07	[NOT_AVAILABLE]	[NOT_AVAILABLE]	4	TRUE	612	2	[NOT_AVAILABLE]
BRCA	TCGA-BH-A18J-01A-11R-A12D-07	0.036675	0.06	4	TRUE	612	2	1
BRCA	TCGA-BH-A18K-11A-13R-A12D-07	[NOT_AVAILABLE]	[NOT_AVAILABLE]	1	TRUE	2763	6	[NOT_AVAILABLE]
BRCA	TCGA-BH-A18K-01A-11R-A12D-07	0.0360125	0.45	1	TRUE	2763	6	3
BRCA	TCGA-BH-A18L-11A-42R-A12D-07	[NOT_AVAILABLE]	[NOT_AVAILABLE]	3	TRUE	811	3	[NOT_AVAILABLE]
BRCA	TCGA-BH-A18L-01A-32R-A12D-07	0.0383029	0.36	3	TRUE	811	3	1
BRCA	TCGA-BH-A18M-11A-33R-A12D-07	[NOT_AVAILABLE]	[NOT_AVAILABLE]	3	TRUE	2207	6	[NOT_AVAILABLE]
BRCA	TCGA-BH-A18M-01A-11R-A12D-07	0.034584	0.2	3	TRUE	2207	6	0
BRCA	TCGA-BH-A18N-11A-43R-A12D-07	[NOT_AVAILABLE]	[NOT_AVAILABLE]	2	TRUE	1148	4	[NOT_AVAILABLE]
BRCA	TCGA-BH-A18N-01A-11R-A12D-07	0.0357483	0.02	2	TRUE	1148	4	0
BRCA	TCGA-BH-A18P-11A-43R-A12D-07	[NOT_AVAILABLE]	[NOT_AVAILABLE]	1	TRUE	921	3	[NOT_AVAILABLE]
BRCA	TCGA-BH-A18P-01A-11R-A12D-07	0.0371624	0.01	1	TRUE	921	3	2
BRCA	TCGA-BH-A18Q-11A-34R-A12D-07	[NOT_AVAILABLE]	[NOT_AVAILABLE]	2	TRUE	1692	5	[NOT_AVAILABLE]
BRCA	TCGA-BH-A18Q-01A-12R-A12D-07	0.0369099	0.05	2	TRUE	1692	5	3
BRCA	TCGA-BH-A18R-11A-42R-A12D-07	[NOT_AVAILABLE]	[NOT_AVAILABLE]	2	TRUE	1142	4	[NOT_AVAILABLE]
BRCA	TCGA-BH-A18R-01A-11R-A12D-07	0.0371883	0	2	TRUE	1142	4	2
BRCA	TCGA-BH-A18S-11A-43R-A12D-07	[NOT_AVAILABLE]	[NOT_AVAILABLE]	1	TRUE	2009	6	[NOT_AVAILABLE]
BRCA	TCGA-BH-A18S-01A-11R-A12D-07	0.0362708	0.06	1	TRUE	2009	6	0
BRCA	TCGA-BH-A18T-01A-11R-A12D-07	0.0402862	0.27	2	TRUE	224	1	0
BRCA	TCGA-BH-A18U-11A-23R-A12D-07	[NOT_AVAILABLE]	[NOT_AVAILABLE]	3	TRUE	1563	5	[NOT_AVAILABLE]
BRCA	TCGA-BH-A18U-01A-21R-A12D-07	0.0372324	0.36	3	TRUE	1563	5	1
BRCA	TCGA-BH-A18V-11A-52R-A12D-07	[NOT_AVAILABLE]	[NOT_AVAILABLE]	2	TRUE	1556	5	[NOT_AVAILABLE]
BRCA	TCGA-BH-A18V-06A-11R-A213-07	0.0392092	0.04	2	TRUE	1556	5	[NOT_AVAILABLE]
BRCA	TCGA-BH-A18V-01A-11R-A12D-07	0.0404455	0.17	2	TRUE	1556	5	3
BRCA	TCGA-BH-A1EN-11A-23R-A13Q-07	[NOT_AVAILABLE]	[NOT_AVAILABLE]	2	TRUE	2127	6	[NOT_AVAILABLE]
BRCA	TCGA-BH-A1EN-01A-11R-A13Q-07	0.0367025	0	2	TRUE	2127	6	[NOT_AVAILABLE]
BRCA	TCGA-BH-A1EO-11A-31R-A137-07	[NOT_AVAILABLE]	[NOT_AVAILABLE]	2	TRUE	2798	6	[NOT_AVAILABLE]
BRCA	TCGA-BH-A1EO-01A-11R-A137-07	0.0334962	0	2	TRUE	2798	6	0
BRCA	TCGA-BH-A1ES-06A-12R-A24H-07	0.0429755	0.09	2	TRUE	3462	6	[NOT_AVAILABLE]
BRCA	TCGA-BH-A1ES-01A-11R-A137-07	0.0360754	0.17	2	TRUE	3462	6	0
BRCA	TCGA-BH-A1ET-11B-23R-A137-07	[NOT_AVAILABLE]	[NOT_AVAILABLE]	1	TRUE	2520	6	[NOT_AVAILABLE]
BRCA	TCGA-BH-A1ET-01A-11R-A137-07	0.0349438	0	1	TRUE	2520	6	0
BRCA	TCGA-BH-A1EU-11A-23R-A137-07	[NOT_AVAILABLE]	[NOT_AVAILABLE]	1	TRUE	1286	4	[NOT_AVAILABLE]
BRCA	TCGA-BH-A1EU-01A-11R-A137-07	0.0363427	0.29	1	TRUE	1286	4	0
BRCA	TCGA-BH-A1EV-11A-24R-A137-07	[NOT_AVAILABLE]	[NOT_AVAILABLE]	3	TRUE	365	2	[NOT_AVAILABLE]
BRCA	TCGA-BH-A1EV-01A-11R-A137-07	0.037033	0.08	3	TRUE	365	2	2
BRCA	TCGA-BH-A1EW-11B-33R-A137-07	[NOT_AVAILABLE]	[NOT_AVAILABLE]	2	TRUE	1694	5	[NOT_AVAILABLE]
BRCA	TCGA-BH-A1EW-01A-11R-A137-07	0.0363938	0.16	2	TRUE	1694	5	1
BRCA	TCGA-BH-A1EX-01A-11R-A13Q-07	0.0362384	0.2	2	TRUE	1508	5	[NOT_AVAILABLE]
BRCA	TCGA-BH-A1EY-01A-11R-A13Q-07	0.0372008	0	2	TRUE	538	2	[NOT_AVAILABLE]
BRCA	TCGA-BH-A1F0-11B-23R-A137-07	[NOT_AVAILABLE]	[NOT_AVAILABLE]	2	TRUE	785	3	[NOT_AVAILABLE]
BRCA	TCGA-BH-A1F0-01A-11R-A137-07	0.0363626	0.58	2	TRUE	785	3	3
BRCA	TCGA-BH-A1F2-11A-32R-A13Q-07	[NOT_AVAILABLE]	[NOT_AVAILABLE]	3	TRUE	959	3	[NOT_AVAILABLE]
BRCA	TCGA-BH-A1F2-01A-31R-A13Q-07	0.0373017	0.26	3	TRUE	959	3	[NOT_AVAILABLE]
BRCA	TCGA-BH-A1F5-01A-12R-A13Q-07	0.0402783	[NOT_AVAILABLE]	2	TRUE	2712	6	[NOT_AVAILABLE]
BRCA	TCGA-BH-A1F6-11B-94R-A13Q-07	[NOT_AVAILABLE]	[NOT_AVAILABLE]	[NOT_AVAILABLE]	TRUE	2965	6	[NOT_AVAILABLE]
BRCA	TCGA-BH-A1F6-01A-11R-A13Q-07	0.0372602	0.14	[NOT_AVAILABLE]	TRUE	2965	6	[NOT_AVAILABLE]
BRCA	TCGA-BH-A1F8-11B-21R-A13Q-07	[NOT_AVAILABLE]	[NOT_AVAILABLE]	3	TRUE	749	3	[NOT_AVAILABLE]
BRCA	TCGA-BH-A1F8-01A-11R-A13Q-07	0.0381282	0.02	3	TRUE	749	3	[NOT_AVAILABLE]
BRCA	TCGA-BH-A1FB-11A-33R-A13Q-07	[NOT_AVAILABLE]	[NOT_AVAILABLE]	2	TRUE	3669	6	[NOT_AVAILABLE]
BRCA	TCGA-BH-A1FB-01A-11R-A13Q-07	0.0347744	[NOT_AVAILABLE]	2	TRUE	3669	6	[NOT_AVAILABLE]
BRCA	TCGA-BH-A1FC-11A-32R-A13Q-07	[NOT_AVAILABLE]	[NOT_AVAILABLE]	2	TRUE	3472	6	[NOT_AVAILABLE]
BRCA	TCGA-BH-A1FC-01A-11R-A13Q-07	0.042138	0.24	2	TRUE	3472	6	[NOT_AVAILABLE]
BRCA	TCGA-BH-A1FD-11B-21R-A13Q-07	[NOT_AVAILABLE]	[NOT_AVAILABLE]	1	TRUE	1009	3	[NOT_AVAILABLE]
BRCA	TCGA-BH-A1FD-01A-11R-A13Q-07	0.039285	0.22	1	TRUE	1009	3	[NOT_AVAILABLE]
BRCA	TCGA-BH-A1FE-11B-14R-A13Q-07	[NOT_AVAILABLE]	[NOT_AVAILABLE]	2	TRUE	2273	6	[NOT_AVAILABLE]
BRCA	TCGA-BH-A1FE-06A-11R-A213-07	0.0358917	0	2	TRUE	2273	6	[NOT_AVAILABLE]
BRCA	TCGA-BH-A1FE-01A-11R-A13Q-07	0.0372529	0.23	2	TRUE	2273	6	[NOT_AVAILABLE]
BRCA	TCGA-BH-A1FG-11B-12R-A13Q-07	[NOT_AVAILABLE]	[NOT_AVAILABLE]	1	TRUE	3736	6	[NOT_AVAILABLE]
BRCA	TCGA-BH-A1FG-01A-11R-A13Q-07	0.0354965	0.06	1	TRUE	3736	6	[NOT_AVAILABLE]
BRCA	TCGA-BH-A1FH-11B-42R-A13Q-07	[NOT_AVAILABLE]	[NOT_AVAILABLE]	4	TRUE	1034	3	[NOT_AVAILABLE]
BRCA	TCGA-BH-A1FH-01A-12R-A13Q-07	0.0335412	[NOT_AVAILABLE]	4	TRUE	1034	3	[NOT_AVAILABLE]
BRCA	TCGA-BH-A1FJ-11B-42R-A13Q-07	[NOT_AVAILABLE]	[NOT_AVAILABLE]	3	TRUE	1927	6	[NOT_AVAILABLE]
BRCA	TCGA-BH-A1FJ-01A-11R-A13Q-07	0.0389458	0.05	3	TRUE	1927	6	[NOT_AVAILABLE]
BRCA	TCGA-BH-A1FL-01A-11R-A13Q-07	0.0372519	0	2	TRUE	1673	5	[NOT_AVAILABLE]
BRCA	TCGA-BH-A1FM-11B-23R-A13Q-07	[NOT_AVAILABLE]	[NOT_AVAILABLE]	3	TRUE	1388	4	[NOT_AVAILABLE]
BRCA	TCGA-BH-A1FM-01A-11R-A13Q-07	0.0403256	0.38	3	TRUE	1388	4	[NOT_AVAILABLE]
BRCA	TCGA-BH-A1FN-11A-34R-A13Q-07	[NOT_AVAILABLE]	[NOT_AVAILABLE]	2	TRUE	2192	6	[NOT_AVAILABLE]
BRCA	TCGA-BH-A1FN-01A-11R-A13Q-07	0.0384362	0.4	2	TRUE	2192	6	[NOT_AVAILABLE]
BRCA	TCGA-BH-A1FR-11B-42R-A13Q-07	[NOT_AVAILABLE]	[NOT_AVAILABLE]	3	TRUE	1642	5	[NOT_AVAILABLE]
BRCA	TCGA-BH-A1FR-01A-11R-A13Q-07	0.0393826	[NOT_AVAILABLE]	3	TRUE	1642	5	[NOT_AVAILABLE]
BRCA	TCGA-BH-A1FU-11A-23R-A14D-07	[NOT_AVAILABLE]	[NOT_AVAILABLE]	1	TRUE	1688	5	[NOT_AVAILABLE]
BRCA	TCGA-BH-A1FU-01A-11R-A14D-07	0.0346364	0.51	1	TRUE	1688	5	[NOT_AVAILABLE]
BRCA	TCGA-BH-A201-01A-11R-A14M-07	0.0356325	0.05	1	FALSE	856	[NOT_AVAILABLE]	[NOT_AVAILABLE]
BRCA	TCGA-BH-A202-01A-11R-A14M-07	0.0368427	0.06	2	FALSE	795	[NOT_AVAILABLE]	[NOT_AVAILABLE]
BRCA	TCGA-BH-A203-11A-42R-A169-07	[NOT_AVAILABLE]	[NOT_AVAILABLE]	2	TRUE	1174	4	[NOT_AVAILABLE]
BRCA	TCGA-BH-A203-01A-12R-A169-07	0.038006	0.23	2	TRUE	1174	4	[NOT_AVAILABLE]
BRCA	TCGA-BH-A204-11A-53R-A157-07	[NOT_AVAILABLE]	[NOT_AVAILABLE]	2	TRUE	2534	6	[NOT_AVAILABLE]
BRCA	TCGA-BH-A204-01A-11R-A157-07	0.0425498	0.02	2	TRUE	2534	6	[NOT_AVAILABLE]
BRCA	TCGA-BH-A208-11A-51R-A157-07	[NOT_AVAILABLE]	[NOT_AVAILABLE]	2	TRUE	1759	5	[NOT_AVAILABLE]
BRCA	TCGA-BH-A208-01A-11R-A157-07	0.0342268	0.13	2	TRUE	1759	5	[NOT_AVAILABLE]
BRCA	TCGA-BH-A209-11A-42R-A157-07	[NOT_AVAILABLE]	[NOT_AVAILABLE]	1	TRUE	3959	6	[NOT_AVAILABLE]
BRCA	TCGA-BH-A209-01A-11R-A157-07	0.0418423	0.19	1	TRUE	3959	6	[NOT_AVAILABLE]
BRCA	TCGA-BH-A28O-01A-11R-A22K-07	0.0353849	0.07	3	FALSE	1120	[NOT_AVAILABLE]	[NOT_AVAILABLE]
BRCA	TCGA-BH-A28Q-01A-11R-A16F-07	0.0374951	0.06	2	FALSE	1119	[NOT_AVAILABLE]	[NOT_AVAILABLE]
BRCA	TCGA-BH-A2L8-01A-11R-A18M-07	0.0381887	0.05	2	FALSE	612	[NOT_AVAILABLE]	[NOT_AVAILABLE]
BRCA	TCGA-BH-A42T-01A-11R-A24H-07	0.0410789	0.01	2	TRUE	320	1	[NOT_AVAILABLE]
BRCA	TCGA-BH-A42U-01A-12R-A24H-07	0.0385288	[NOT_AVAILABLE]	2	FALSE	3364	6	[NOT_AVAILABLE]
BRCA	TCGA-BH-A42V-01A-11R-A24H-07	0.0374859	0.06	1	FALSE	635	[NOT_AVAILABLE]	[NOT_AVAILABLE]
BRCA	TCGA-BH-A5IZ-01A-11R-A27Q-07	0.041715	0.12	2	FALSE	567	[NOT_AVAILABLE]	[NOT_AVAILABLE]
BRCA	TCGA-BH-A5J0-01A-11R-A27Q-07	0.0376515	0.24	1	FALSE	715	[NOT_AVAILABLE]	[NOT_AVAILABLE]
BRCA	TCGA-BH-A6R8-01A-21R-A33J-07	0.0401604	0.12	2	FALSE	293	[NOT_AVAILABLE]	[NOT_AVAILABLE]
BRCA	TCGA-BH-A6R9-01A-21R-A32P-07	0.0384648	0.38	2	FALSE	160	[NOT_AVAILABLE]	[NOT_AVAILABLE]
BRCA	TCGA-BH-A8FY-01A-11R-A36F-07	0.0402099	0.03	1	TRUE	295	1	[NOT_AVAILABLE]
BRCA	TCGA-BH-A8FZ-01A-11R-A352-07	0.0378255	0.1	1	FALSE	574	[NOT_AVAILABLE]	[NOT_AVAILABLE]
BRCA	TCGA-BH-A8G0-01A-11R-A352-07	0.0378581	0	2	FALSE	662	[NOT_AVAILABLE]	[NOT_AVAILABLE]
BRCA	TCGA-BH-AB28-01A-31R-A41B-07	0.0375634	0	3	FALSE	287	[NOT_AVAILABLE]	[NOT_AVAILABLE]
BRCA	TCGA-C8-A12K-01A-21R-A115-07	0.0395227	0.32	2	FALSE	0	[NOT_AVAILABLE]	3
BRCA	TCGA-C8-A12L-01A-11R-A115-07	0.0412137	0.23	2	FALSE	363	[NOT_AVAILABLE]	2
BRCA	TCGA-C8-A12M-01A-11R-A115-07	0.0400683	0.27	2	FALSE	358	[NOT_AVAILABLE]	1
BRCA	TCGA-C8-A12N-01A-11R-A115-07	0.0361225	0.02	2	FALSE	358	[NOT_AVAILABLE]	0
BRCA	TCGA-C8-A12O-01A-11R-A115-07	0.0352011	0.16	2	FALSE	385	[NOT_AVAILABLE]	0
BRCA	TCGA-C8-A12P-01A-11R-A115-07	0.0367869	0.28	2	FALSE	358	[NOT_AVAILABLE]	2
BRCA	TCGA-C8-A12Q-01A-11R-A115-07	0.0380929	0.07	3	TRUE	385	2	2
BRCA	TCGA-C8-A12T-01A-11R-A115-07	0.0357657	0.12	2	FALSE	0	[NOT_AVAILABLE]	2
BRCA	TCGA-C8-A12U-01A-11R-A115-07	0.041387	0.11	2	FALSE	385	[NOT_AVAILABLE]	1
BRCA	TCGA-C8-A12V-01A-11R-A115-07	0.0386801	[NOT_AVAILABLE]	2	FALSE	385	[NOT_AVAILABLE]	3
BRCA	TCGA-C8-A12W-01A-11R-A115-07	0.0364624	0.22	3	FALSE	385	[NOT_AVAILABLE]	1
BRCA	TCGA-C8-A12X-01A-11R-A115-07	0.0372212	0.05	2	FALSE	385	[NOT_AVAILABLE]	1
BRCA	TCGA-C8-A12Y-01A-11R-A12D-07	0.040066	0.04	2	FALSE	1476	[NOT_AVAILABLE]	0
BRCA	TCGA-C8-A12Z-01A-11R-A115-07	0.0357629	0.02	2	FALSE	382	[NOT_AVAILABLE]	2
BRCA	TCGA-C8-A130-01A-31R-A115-07	0.037532	0.17	3	FALSE	370	[NOT_AVAILABLE]	2
BRCA	TCGA-C8-A131-01A-11R-A115-07	0.0376013	0.18	3	FALSE	411	[NOT_AVAILABLE]	3
BRCA	TCGA-C8-A132-01A-31R-A115-07	0.0359361	0.32	2	FALSE	383	[NOT_AVAILABLE]	0
BRCA	TCGA-C8-A133-01A-32R-A12D-07	0.0366573	0	3	FALSE	0	[NOT_AVAILABLE]	0
BRCA	TCGA-C8-A134-01A-11R-A115-07	0.0406415	0.04	2	FALSE	383	[NOT_AVAILABLE]	3
BRCA	TCGA-C8-A135-01A-11R-A115-07	0.0370954	0.11	2	FALSE	393	[NOT_AVAILABLE]	2
BRCA	TCGA-C8-A137-01A-11R-A115-07	0.0377793	0.02	2	FALSE	379	[NOT_AVAILABLE]	2
BRCA	TCGA-C8-A138-01A-11R-A115-07	0.0382959	0.28	3	FALSE	380	[NOT_AVAILABLE]	2
BRCA	TCGA-C8-A1HE-01A-11R-A13Q-07	0.0371401	0.07	2	FALSE	375	[NOT_AVAILABLE]	[NOT_AVAILABLE]
BRCA	TCGA-C8-A1HF-01A-11R-A137-07	0.0380187	0.07	2	FALSE	332	[NOT_AVAILABLE]	2
BRCA	TCGA-C8-A1HG-01A-11R-A137-07	0.0415616	0.37	2	FALSE	345	[NOT_AVAILABLE]	1
BRCA	TCGA-C8-A1HI-01A-11R-A137-07	0.0377144	0.16	3	FALSE	343	[NOT_AVAILABLE]	0
BRCA	TCGA-C8-A1HJ-01A-11R-A13Q-07	0.0452695	0.08	2	FALSE	5	[NOT_AVAILABLE]	[NOT_AVAILABLE]
BRCA	TCGA-C8-A1HK-01A-21R-A13Q-07	0.037981	0.24	2	FALSE	366	[NOT_AVAILABLE]	[NOT_AVAILABLE]
BRCA	TCGA-C8-A1HL-01A-11R-A137-07	0.0380572	0.03	3	FALSE	317	[NOT_AVAILABLE]	1
BRCA	TCGA-C8-A1HM-01A-12R-A137-07	0.0392045	0.29	2	FALSE	375	[NOT_AVAILABLE]	1
BRCA	TCGA-C8-A1HN-01A-11R-A137-07	0.0385061	0.15	2	FALSE	394	[NOT_AVAILABLE]	1
BRCA	TCGA-C8-A1HO-01A-11R-A13Q-07	0.0399853	0.14	3	FALSE	375	[NOT_AVAILABLE]	[NOT_AVAILABLE]
BRCA	TCGA-C8-A26V-01A-11R-A16F-07	0.0395158	0.03	3	FALSE	616	[NOT_AVAILABLE]	[NOT_AVAILABLE]
BRCA	TCGA-C8-A26W-01A-11R-A16F-07	0.0379107	0.1	2	FALSE	381	[NOT_AVAILABLE]	[NOT_AVAILABLE]
BRCA	TCGA-C8-A26X-01A-31R-A16F-07	0.037504	0.18	2	FALSE	376	[NOT_AVAILABLE]	[NOT_AVAILABLE]
BRCA	TCGA-C8-A26Y-01A-11R-A16F-07	0.040594	0.2	2	FALSE	394	[NOT_AVAILABLE]	[NOT_AVAILABLE]
BRCA	TCGA-C8-A26Z-01A-11R-A16F-07	0.0375295	0.09	2	FALSE	470	[NOT_AVAILABLE]	[NOT_AVAILABLE]
BRCA	TCGA-C8-A273-01A-11R-A16F-07	0.0383061	0.01	2	FALSE	513	[NOT_AVAILABLE]	[NOT_AVAILABLE]
BRCA	TCGA-C8-A274-01A-11R-A16F-07	0.0383196	0.03	2	FALSE	508	[NOT_AVAILABLE]	[NOT_AVAILABLE]
BRCA	TCGA-C8-A275-01A-21R-A16F-07	0.0384491	0.03	2	FALSE	1	[NOT_AVAILABLE]	[NOT_AVAILABLE]
BRCA	TCGA-C8-A278-01A-11R-A169-07	0.0366145	0.43	3	FALSE	297	[NOT_AVAILABLE]	[NOT_AVAILABLE]
BRCA	TCGA-C8-A27A-01A-11R-A169-07	0.0432726	0.08	2	FALSE	747	[NOT_AVAILABLE]	[NOT_AVAILABLE]
BRCA	TCGA-C8-A27B-01A-11R-A169-07	0.0382633	0.11	2	FALSE	439	[NOT_AVAILABLE]	[NOT_AVAILABLE]
BRCA	TCGA-C8-A3M7-01A-12R-A21T-07	0.0354142	0.15	3	TRUE	1034	3	[NOT_AVAILABLE]
BRCA	TCGA-C8-A3M8-01A-11R-A213-07	0.0388537	0	1	FALSE	394	[NOT_AVAILABLE]	[NOT_AVAILABLE]
BRCA	TCGA-C8-A8HP-01A-11R-A36F-07	0.0407138	0.44	3	FALSE	396	[NOT_AVAILABLE]	[NOT_AVAILABLE]
BRCA	TCGA-C8-A8HQ-01A-11R-A36F-07	0.0385929	0.02	2	FALSE	380	[NOT_AVAILABLE]	[NOT_AVAILABLE]
BRCA	TCGA-C8-A8HR-01A-11R-A36F-07	0.0377671	0.21	3	FALSE	408	[NOT_AVAILABLE]	[NOT_AVAILABLE]
BRCA	TCGA-D8-A13Y-01A-11R-A115-07	0.0461474	0.07	1	FALSE	1728	[NOT_AVAILABLE]	1
BRCA	TCGA-D8-A13Z-01A-11R-A115-07	0.036551	0.32	[NOT_AVAILABLE]	FALSE	635	[NOT_AVAILABLE]	2
BRCA	TCGA-D8-A140-01A-11R-A115-07	0.0378484	0.03	2	FALSE	403	[NOT_AVAILABLE]	1
BRCA	TCGA-D8-A141-01A-11R-A115-07	0.034989	0.02	[NOT_AVAILABLE]	FALSE	626	[NOT_AVAILABLE]	0
BRCA	TCGA-D8-A142-01A-11R-A115-07	0.0385415	[NOT_AVAILABLE]	2	FALSE	425	[NOT_AVAILABLE]	3
BRCA	TCGA-D8-A143-01A-11R-A115-07	0.0386699	0.24	2	FALSE	431	[NOT_AVAILABLE]	3
BRCA	TCGA-D8-A145-01A-11R-A115-07	0.0346091	0.47	2	FALSE	410	[NOT_AVAILABLE]	0
BRCA	TCGA-D8-A146-01A-31R-A115-07	0.0352835	[NOT_AVAILABLE]	2	FALSE	643	[NOT_AVAILABLE]	[NOT_AVAILABLE]
BRCA	TCGA-D8-A147-01A-11R-A115-07	0.0403042	0.27	[NOT_AVAILABLE]	FALSE	584	[NOT_AVAILABLE]	3
BRCA	TCGA-D8-A1J8-01A-11R-A13Q-07	0.0367515	0.09	2	FALSE	431	[NOT_AVAILABLE]	[NOT_AVAILABLE]
BRCA	TCGA-D8-A1J9-01A-11R-A13Q-07	0.0372875	0.25	1	FALSE	532	[NOT_AVAILABLE]	[NOT_AVAILABLE]
BRCA	TCGA-D8-A1JA-01A-11R-A13Q-07	0.0400473	0.03	[NOT_AVAILABLE]	FALSE	502	[NOT_AVAILABLE]	[NOT_AVAILABLE]
BRCA	TCGA-D8-A1JB-01A-11R-A13Q-07	0.0342185	0.38	2	FALSE	1688	[NOT_AVAILABLE]	[NOT_AVAILABLE]
BRCA	TCGA-D8-A1JC-01A-11R-A13Q-07	0.0376147	0.19	3	FALSE	480	[NOT_AVAILABLE]	[NOT_AVAILABLE]
BRCA	TCGA-D8-A1JD-01A-11R-A13Q-07	0.0376292	0.29	2	FALSE	552	[NOT_AVAILABLE]	[NOT_AVAILABLE]
BRCA	TCGA-D8-A1JE-01A-11R-A13Q-07	0.0364171	0.21	2	FALSE	575	[NOT_AVAILABLE]	[NOT_AVAILABLE]
BRCA	TCGA-D8-A1JF-01A-11R-A13Q-07	0.0368039	0.15	3	FALSE	366	[NOT_AVAILABLE]	[NOT_AVAILABLE]
BRCA	TCGA-D8-A1JG-01B-11R-A13Q-07	0.0386677	0.14	2	FALSE	1612	[NOT_AVAILABLE]	[NOT_AVAILABLE]
BRCA	TCGA-D8-A1JH-01A-11R-A13Q-07	0.0353736	0.31	1	FALSE	426	[NOT_AVAILABLE]	[NOT_AVAILABLE]
BRCA	TCGA-D8-A1JI-01A-11R-A13Q-07	0.0382711	0.17	2	FALSE	577	[NOT_AVAILABLE]	[NOT_AVAILABLE]
BRCA	TCGA-D8-A1JJ-01A-31R-A14M-07	0.0367186	0.22	2	FALSE	611	[NOT_AVAILABLE]	[NOT_AVAILABLE]
BRCA	TCGA-D8-A1JK-01A-11R-A13Q-07	0.0367591	0.15	2	FALSE	612	[NOT_AVAILABLE]	[NOT_AVAILABLE]
BRCA	TCGA-D8-A1JL-01A-11R-A13Q-07	0.0376863	0.46	2	FALSE	611	[NOT_AVAILABLE]	[NOT_AVAILABLE]
BRCA	TCGA-D8-A1JM-01A-11R-A13Q-07	0.0420664	0.25	2	FALSE	590	[NOT_AVAILABLE]	[NOT_AVAILABLE]
BRCA	TCGA-D8-A1JN-01A-11R-A13Q-07	0.0373103	0.1	3	FALSE	620	[NOT_AVAILABLE]	[NOT_AVAILABLE]
BRCA	TCGA-D8-A1JP-01A-11R-A13Q-07	0.03682	0.13	1	FALSE	639	[NOT_AVAILABLE]	[NOT_AVAILABLE]
BRCA	TCGA-D8-A1JS-01A-11R-A13Q-07	0.0364754	0.03	1	FALSE	371	[NOT_AVAILABLE]	[NOT_AVAILABLE]
BRCA	TCGA-D8-A1JT-01A-31R-A13Q-07	0.0397932	0.03	2	FALSE	405	[NOT_AVAILABLE]	[NOT_AVAILABLE]
BRCA	TCGA-D8-A1JU-01A-11R-A13Q-07	0.0322985	0.39	1	FALSE	447	[NOT_AVAILABLE]	[NOT_AVAILABLE]
BRCA	TCGA-D8-A1X5-01A-11R-A14D-07	0.0376902	0.06	3	FALSE	565	[NOT_AVAILABLE]	[NOT_AVAILABLE]
BRCA	TCGA-D8-A1X6-01A-11R-A14M-07	0.0375137	0.15	3	FALSE	541	[NOT_AVAILABLE]	[NOT_AVAILABLE]
BRCA	TCGA-D8-A1X7-01A-11R-A14M-07	0.0362297	0	2	FALSE	509	[NOT_AVAILABLE]	[NOT_AVAILABLE]
BRCA	TCGA-D8-A1X8-01A-11R-A14M-07	0.0349757	0	3	FALSE	783	[NOT_AVAILABLE]	[NOT_AVAILABLE]
BRCA	TCGA-D8-A1X9-01A-12R-A157-07	0.0366861	0.05	2	FALSE	727	[NOT_AVAILABLE]	[NOT_AVAILABLE]
BRCA	TCGA-D8-A1XA-01A-11R-A14D-07	0.0376261	0.03	1	FALSE	839	[NOT_AVAILABLE]	[NOT_AVAILABLE]
BRCA	TCGA-D8-A1XB-01A-11R-A14D-07	0.0351419	0.69	2	FALSE	552	[NOT_AVAILABLE]	[NOT_AVAILABLE]
BRCA	TCGA-D8-A1XC-01A-11R-A14D-07	0.0393454	0	3	TRUE	377	2	[NOT_AVAILABLE]
BRCA	TCGA-D8-A1XD-01A-11R-A14D-07	0.0371705	[NOT_AVAILABLE]	3	FALSE	522	[NOT_AVAILABLE]	[NOT_AVAILABLE]
BRCA	TCGA-D8-A1XF-01A-11R-A14D-07	0.0412796	0	2	FALSE	463	[NOT_AVAILABLE]	[NOT_AVAILABLE]
BRCA	TCGA-D8-A1XG-01A-11R-A14D-07	0.0381388	0.02	3	FALSE	448	[NOT_AVAILABLE]	[NOT_AVAILABLE]
BRCA	TCGA-D8-A1XJ-01A-11R-A14M-07	0.0381546	0.18	3	FALSE	663	[NOT_AVAILABLE]	[NOT_AVAILABLE]
BRCA	TCGA-D8-A1XK-01A-21R-A14M-07	0.0412097	0.21	2	FALSE	441	[NOT_AVAILABLE]	[NOT_AVAILABLE]
BRCA	TCGA-D8-A1XL-01A-11R-A14M-07	0.0382535	0.17	2	FALSE	606	[NOT_AVAILABLE]	[NOT_AVAILABLE]
BRCA	TCGA-D8-A1XM-01A-21R-A14M-07	0.0350308	0.01	1	FALSE	538	[NOT_AVAILABLE]	[NOT_AVAILABLE]
BRCA	TCGA-D8-A1XO-01A-11R-A14M-07	0.0359663	0	2	FALSE	1682	[NOT_AVAILABLE]	[NOT_AVAILABLE]
BRCA	TCGA-D8-A1XQ-01A-11R-A14M-07	0.037922	0.34	2	FALSE	499	[NOT_AVAILABLE]	[NOT_AVAILABLE]
BRCA	TCGA-D8-A1XR-01A-11R-A14M-07	0.0369655	0.17	2	FALSE	482	[NOT_AVAILABLE]	[NOT_AVAILABLE]
BRCA	TCGA-D8-A1XS-01A-11R-A14M-07	0.0354973	0.23	3	FALSE	496	[NOT_AVAILABLE]	[NOT_AVAILABLE]
BRCA	TCGA-D8-A1XT-01A-11R-A14M-07	0.0365669	0.04	2	FALSE	506	[NOT_AVAILABLE]	[NOT_AVAILABLE]
BRCA	TCGA-D8-A1XU-01A-11R-A14M-07	0.0360578	0	1	FALSE	395	[NOT_AVAILABLE]	[NOT_AVAILABLE]
BRCA	TCGA-D8-A1XV-01A-11R-A14M-07	0.037672	0.29	2	FALSE	461	[NOT_AVAILABLE]	[NOT_AVAILABLE]
BRCA	TCGA-D8-A1XW-01A-11R-A14M-07	0.0372075	0.19	2	FALSE	1309	[NOT_AVAILABLE]	[NOT_AVAILABLE]
BRCA	TCGA-D8-A1XY-01A-11R-A14M-07	0.0352885	0.07	2	FALSE	503	[NOT_AVAILABLE]	[NOT_AVAILABLE]
BRCA	TCGA-D8-A1XZ-01A-11R-A14M-07	0.035863	0.43	3	FALSE	466	[NOT_AVAILABLE]	[NOT_AVAILABLE]
BRCA	TCGA-D8-A1Y0-01A-11R-A14M-07	0.0379072	0.03	3	FALSE	472	[NOT_AVAILABLE]	[NOT_AVAILABLE]
BRCA	TCGA-D8-A1Y1-01A-21R-A14M-07	0.0360764	0	3	TRUE	302	1	[NOT_AVAILABLE]
BRCA	TCGA-D8-A1Y2-01A-11R-A157-07	0.0349478	0.08	2	FALSE	433	[NOT_AVAILABLE]	[NOT_AVAILABLE]
BRCA	TCGA-D8-A1Y3-01A-11R-A157-07	0.0394048	0.09	3	FALSE	430	[NOT_AVAILABLE]	[NOT_AVAILABLE]
BRCA	TCGA-D8-A27E-01A-11R-A16F-07	0.0377526	0	1	FALSE	530	[NOT_AVAILABLE]	[NOT_AVAILABLE]
BRCA	TCGA-D8-A27F-01A-11R-A16F-07	0.0411591	0.16	2	FALSE	488	[NOT_AVAILABLE]	[NOT_AVAILABLE]
BRCA	TCGA-D8-A27G-01A-11R-A16F-07	0.0365243	0	2	FALSE	409	[NOT_AVAILABLE]	[NOT_AVAILABLE]
BRCA	TCGA-D8-A27H-01A-11R-A16F-07	0.0376734	0.1	2	FALSE	397	[NOT_AVAILABLE]	[NOT_AVAILABLE]
BRCA	TCGA-D8-A27I-01A-11R-A16F-07	0.0355062	0.26	3	FALSE	439	[NOT_AVAILABLE]	[NOT_AVAILABLE]
BRCA	TCGA-D8-A27K-01A-11R-A16F-07	0.034858	0.01	2	FALSE	1461	[NOT_AVAILABLE]	[NOT_AVAILABLE]
BRCA	TCGA-D8-A27L-01A-11R-A16F-07	0.0366277	0.07	3	FALSE	499	[NOT_AVAILABLE]	[NOT_AVAILABLE]
BRCA	TCGA-D8-A27M-01A-11R-A16F-07	0.0387032	0.42	1	FALSE	410	[NOT_AVAILABLE]	[NOT_AVAILABLE]
BRCA	TCGA-D8-A27N-01A-11R-A16F-07	0.0375437	0.03	3	FALSE	519	[NOT_AVAILABLE]	[NOT_AVAILABLE]
BRCA	TCGA-D8-A27P-01A-11R-A16F-07	0.0343197	0	1	FALSE	49	[NOT_AVAILABLE]	[NOT_AVAILABLE]
BRCA	TCGA-D8-A27R-01A-11R-A16F-07	0.0380938	0.15	3	FALSE	307	[NOT_AVAILABLE]	[NOT_AVAILABLE]
BRCA	TCGA-D8-A27T-01A-11R-A16F-07	0.0347147	0.17	3	FALSE	398	[NOT_AVAILABLE]	[NOT_AVAILABLE]
BRCA	TCGA-D8-A27V-01A-12R-A17B-07	0.035838	0.05	2	FALSE	381	[NOT_AVAILABLE]	[NOT_AVAILABLE]
BRCA	TCGA-D8-A27W-01A-11R-A16F-07	0.0388325	0.52	3	FALSE	373	[NOT_AVAILABLE]	[NOT_AVAILABLE]
BRCA	TCGA-D8-A3Z5-01A-41R-A24H-07	0.0396703	0	3	FALSE	1015	[NOT_AVAILABLE]	[NOT_AVAILABLE]
BRCA	TCGA-D8-A3Z6-01A-11R-A239-07	0.0373422	0.08	3	FALSE	563	[NOT_AVAILABLE]	[NOT_AVAILABLE]
BRCA	TCGA-D8-A4Z1-01A-21R-A266-07	0.0342877	0.03	1	FALSE	659	[NOT_AVAILABLE]	[NOT_AVAILABLE]
BRCA	TCGA-D8-A73U-01A-11R-A33J-07	0.0372757	0.04	2	FALSE	492	[NOT_AVAILABLE]	[NOT_AVAILABLE]
BRCA	TCGA-D8-A73W-01A-22R-A352-07	0.0389311	0	3	TRUE	385	2	[NOT_AVAILABLE]
BRCA	TCGA-D8-A73X-01A-11R-A32P-07	0.036389	0.12	2	FALSE	767	[NOT_AVAILABLE]	[NOT_AVAILABLE]
BRCA	TCGA-E2-A105-01A-11R-A10J-07	0.0398858	0.13	2	FALSE	1308	[NOT_AVAILABLE]	0
BRCA	TCGA-E2-A106-01A-11R-A10J-07	0.0368667	[NOT_AVAILABLE]	1	FALSE	2541	6	0
BRCA	TCGA-E2-A107-01A-11R-A10J-07	0.0377022	0.05	3	FALSE	1047	[NOT_AVAILABLE]	1
BRCA	TCGA-E2-A108-01A-13R-A10J-07	0.035067	0.31	3	FALSE	837	[NOT_AVAILABLE]	[NOT_AVAILABLE]
BRCA	TCGA-E2-A109-01A-11R-A10J-07	0.0393267	0.27	2	FALSE	1417	[NOT_AVAILABLE]	1
BRCA	TCGA-E2-A10A-01A-21R-A115-07	0.0367052	0.02	2	FALSE	1229	[NOT_AVAILABLE]	1
BRCA	TCGA-E2-A10B-01A-11R-A10J-07	0.0358088	0.25	2	FALSE	1141	[NOT_AVAILABLE]	0
BRCA	TCGA-E2-A10C-01A-21R-A10J-07	0.0394891	0.17	2	FALSE	1220	[NOT_AVAILABLE]	1
BRCA	TCGA-E2-A10E-01A-21R-A10J-07	0.0356031	[NOT_AVAILABLE]	2	FALSE	865	[NOT_AVAILABLE]	0
BRCA	TCGA-E2-A10F-01A-11R-A10J-07	0.0350567	0.17	2	FALSE	878	[NOT_AVAILABLE]	0
BRCA	TCGA-E2-A14N-01A-31R-A137-07	0.0412637	0.38	2	FALSE	1434	[NOT_AVAILABLE]	3
BRCA	TCGA-E2-A14O-01A-31R-A115-07	0.0373224	0.29	3	FALSE	1359	[NOT_AVAILABLE]	1
BRCA	TCGA-E2-A14P-01A-31R-A12D-07	0.0384477	0.02	3	FALSE	1246	[NOT_AVAILABLE]	2
BRCA	TCGA-E2-A14Q-01A-11R-A12D-07	0.0349227	0.16	2	FALSE	1163	[NOT_AVAILABLE]	0
BRCA	TCGA-E2-A14R-01A-11R-A115-07	0.0390974	0.37	2	FALSE	1174	[NOT_AVAILABLE]	3
BRCA	TCGA-E2-A14S-01A-11R-A12D-07	0.0360429	0.04	1	FALSE	1009	[NOT_AVAILABLE]	1
BRCA	TCGA-E2-A14T-01A-11R-A115-07	0.0395342	0.2	2	FALSE	2311	6	0
BRCA	TCGA-E2-A14U-01A-11R-A22K-07	0.035407	0.02	1	FALSE	1318	[NOT_AVAILABLE]	[NOT_AVAILABLE]
BRCA	TCGA-E2-A14V-01A-11R-A12D-07	0.0374511	0.22	2	FALSE	1042	[NOT_AVAILABLE]	2
BRCA	TCGA-E2-A14W-01A-11R-A12D-07	0.0395962	0.06	2	FALSE	974	[NOT_AVAILABLE]	1
BRCA	TCGA-E2-A14X-01A-11R-A115-07	0.038662	0.14	3	FALSE	972	[NOT_AVAILABLE]	3
BRCA	TCGA-E2-A14Y-01A-21R-A12D-07	0.0391784	0.2	2	FALSE	2109	6	3
BRCA	TCGA-E2-A14Z-01A-11R-A115-07	0.0385634	0.06	1	TRUE	563	2	0
BRCA	TCGA-E2-A150-01A-11R-A12D-07	0.0383824	0.31	2	FALSE	1935	6	3
BRCA	TCGA-E2-A152-01A-11R-A12D-07	0.0348689	0.17	1	FALSE	2128	6	2
BRCA	TCGA-E2-A153-11A-31R-A12D-07	[NOT_AVAILABLE]	[NOT_AVAILABLE]	2	FALSE	707	[NOT_AVAILABLE]	[NOT_AVAILABLE]
BRCA	TCGA-E2-A153-01A-12R-A12D-07	0.0343426	0.19	2	FALSE	707	[NOT_AVAILABLE]	0
BRCA	TCGA-E2-A154-01A-11R-A115-07	0.0358509	0.55	1	FALSE	591	[NOT_AVAILABLE]	0
BRCA	TCGA-E2-A155-01A-11R-A12D-07	0.0382517	0.01	2	FALSE	640	[NOT_AVAILABLE]	1
BRCA	TCGA-E2-A156-01A-11R-A12D-07	0.036951	0.01	1	FALSE	726	[NOT_AVAILABLE]	0
BRCA	TCGA-E2-A158-11A-22R-A12D-07	[NOT_AVAILABLE]	[NOT_AVAILABLE]	2	FALSE	450	[NOT_AVAILABLE]	[NOT_AVAILABLE]
BRCA	TCGA-E2-A158-01A-11R-A12D-07	0.0423547	0.08	2	FALSE	450	[NOT_AVAILABLE]	3
BRCA	TCGA-E2-A159-01A-11R-A115-07	0.0375964	0.14	2	FALSE	762	[NOT_AVAILABLE]	3
BRCA	TCGA-E2-A15A-06A-11R-A12D-07	0.0368462	0.12	3	FALSE	710	[NOT_AVAILABLE]	[NOT_AVAILABLE]
BRCA	TCGA-E2-A15A-01A-11R-A12D-07	0.0366798	0.34	3	FALSE	710	[NOT_AVAILABLE]	1
BRCA	TCGA-E2-A15C-01A-31R-A12D-07	0.0344719	0.09	1	FALSE	694	[NOT_AVAILABLE]	0
BRCA	TCGA-E2-A15D-01A-11R-A115-07	0.0361792	0.04	2	FALSE	526	[NOT_AVAILABLE]	0
BRCA	TCGA-E2-A15E-06A-11R-A12D-07	0.0371981	0.04	2	FALSE	630	[NOT_AVAILABLE]	[NOT_AVAILABLE]
BRCA	TCGA-E2-A15E-01A-11R-A12D-07	0.0346982	0.05	2	FALSE	630	[NOT_AVAILABLE]	0
BRCA	TCGA-E2-A15F-01A-11R-A115-07	0.0373963	0.23	1	FALSE	658	[NOT_AVAILABLE]	0
BRCA	TCGA-E2-A15G-01A-11R-A12D-07	0.036566	0.45	2	FALSE	554	[NOT_AVAILABLE]	0
BRCA	TCGA-E2-A15H-01A-11R-A12D-07	0.0369839	0.08	2	FALSE	393	[NOT_AVAILABLE]	0
BRCA	TCGA-E2-A15I-11A-32R-A137-07	[NOT_AVAILABLE]	[NOT_AVAILABLE]	2	FALSE	1692	[NOT_AVAILABLE]	[NOT_AVAILABLE]
BRCA	TCGA-E2-A15I-01A-21R-A137-07	0.0363423	0.01	2	FALSE	1692	[NOT_AVAILABLE]	0
BRCA	TCGA-E2-A15J-01A-11R-A12P-07	0.0357738	0.02	1	FALSE	1640	[NOT_AVAILABLE]	0
BRCA	TCGA-E2-A15K-11A-13R-A12P-07	[NOT_AVAILABLE]	[NOT_AVAILABLE]	2	FALSE	275	[NOT_AVAILABLE]	[NOT_AVAILABLE]
BRCA	TCGA-E2-A15K-06A-11R-A12P-07	0.0368949	0.01	2	FALSE	275	[NOT_AVAILABLE]	[NOT_AVAILABLE]
BRCA	TCGA-E2-A15K-01A-11R-A12P-07	0.0358898	0.03	2	FALSE	275	[NOT_AVAILABLE]	1
BRCA	TCGA-E2-A15L-01A-11R-A12D-07	0.0337481	0.05	2	FALSE	626	[NOT_AVAILABLE]	1
BRCA	TCGA-E2-A15M-11A-22R-A12D-07	[NOT_AVAILABLE]	[NOT_AVAILABLE]	2	TRUE	336	1	[NOT_AVAILABLE]
BRCA	TCGA-E2-A15M-01A-11R-A12D-07	0.0345907	0.27	2	TRUE	336	1	1
BRCA	TCGA-E2-A15O-01A-11R-A115-07	0.0395833	0.02	1	FALSE	1545	[NOT_AVAILABLE]	0
BRCA	TCGA-E2-A15P-01A-11R-A115-07	0.0356784	0	1	FALSE	595	[NOT_AVAILABLE]	0
BRCA	TCGA-E2-A15R-01A-11R-A115-07	0.04412	0.03	2	FALSE	1732	[NOT_AVAILABLE]	0
BRCA	TCGA-E2-A15S-01A-11R-A115-07	0.0396878	0.09	2	FALSE	428	[NOT_AVAILABLE]	1
BRCA	TCGA-E2-A15T-01A-11R-A115-07	0.0364378	0.02	2	FALSE	1563	[NOT_AVAILABLE]	1
BRCA	TCGA-E2-A1AZ-01A-11R-A12P-07	0.0409667	0.14	2	FALSE	2329	6	3
BRCA	TCGA-E2-A1B0-01A-11R-A12P-07	0.0363912	0.4	3	FALSE	1631	[NOT_AVAILABLE]	2
BRCA	TCGA-E2-A1B1-01A-21R-A12P-07	0.0351907	0.04	2	FALSE	2653	6	0
BRCA	TCGA-E2-A1B4-01A-11R-A12P-07	0.0369475	0	3	TRUE	1004	3	0
BRCA	TCGA-E2-A1B5-01A-21R-A12P-07	0.0362934	0.16	2	FALSE	984	[NOT_AVAILABLE]	3
BRCA	TCGA-E2-A1B6-01A-31R-A12P-07	0.0462474	[NOT_AVAILABLE]	2	FALSE	867	[NOT_AVAILABLE]	0
BRCA	TCGA-E2-A1BC-11A-32R-A12P-07	[NOT_AVAILABLE]	[NOT_AVAILABLE]	1	FALSE	501	[NOT_AVAILABLE]	[NOT_AVAILABLE]
BRCA	TCGA-E2-A1BC-01A-11R-A12P-07	0.0340513	0.06	1	FALSE	501	[NOT_AVAILABLE]	0
BRCA	TCGA-E2-A1BD-01A-11R-A12P-07	0.0380895	0.36	2	FALSE	1133	[NOT_AVAILABLE]	0
BRCA	TCGA-E2-A1IE-01A-11R-A13Q-07	0.0371488	0.07	2	FALSE	2362	6	[NOT_AVAILABLE]
BRCA	TCGA-E2-A1IF-01A-11R-A144-07	0.0377212	0	1	FALSE	1138	[NOT_AVAILABLE]	[NOT_AVAILABLE]
BRCA	TCGA-E2-A1IG-11A-22R-A144-07	[NOT_AVAILABLE]	[NOT_AVAILABLE]	2	FALSE	2140	6	[NOT_AVAILABLE]
BRCA	TCGA-E2-A1IG-01A-11R-A144-07	0.0344152	0	2	FALSE	2140	6	[NOT_AVAILABLE]
BRCA	TCGA-E2-A1IH-01A-11R-A13Q-07	0.0378897	0.3	1	FALSE	1026	[NOT_AVAILABLE]	[NOT_AVAILABLE]
BRCA	TCGA-E2-A1II-01A-11R-A144-07	0.0409981	0.08	1	FALSE	1025	[NOT_AVAILABLE]	[NOT_AVAILABLE]
BRCA	TCGA-E2-A1IJ-01A-11R-A144-07	0.034358	0.06	1	FALSE	865	[NOT_AVAILABLE]	[NOT_AVAILABLE]
BRCA	TCGA-E2-A1IK-01A-11R-A144-07	0.0379772	0.04	2	FALSE	1800	[NOT_AVAILABLE]	[NOT_AVAILABLE]
BRCA	TCGA-E2-A1IL-01A-11R-A14D-07	0.0353647	0	2	FALSE	118	[NOT_AVAILABLE]	[NOT_AVAILABLE]
BRCA	TCGA-E2-A1IN-01A-11R-A13Q-07	0.0347556	0.12	1	FALSE	675	[NOT_AVAILABLE]	[NOT_AVAILABLE]
BRCA	TCGA-E2-A1IO-01A-11R-A144-07	0.0369385	0.3	1	FALSE	1855	6	[NOT_AVAILABLE]
BRCA	TCGA-E2-A1IU-01A-11R-A14D-07	0.0334999	0.06	1	FALSE	337	[NOT_AVAILABLE]	[NOT_AVAILABLE]
BRCA	TCGA-E2-A1L6-01A-11R-A13Q-07	0.0354108	0.01	2	FALSE	1648	[NOT_AVAILABLE]	[NOT_AVAILABLE]
BRCA	TCGA-E2-A1L7-11A-33R-A144-07	[NOT_AVAILABLE]	[NOT_AVAILABLE]	3	FALSE	1836	6	[NOT_AVAILABLE]
BRCA	TCGA-E2-A1L7-01A-11R-A144-07	0.0398173	0.23	3	FALSE	1836	6	[NOT_AVAILABLE]
BRCA	TCGA-E2-A1L8-01A-11R-A13Q-07	0.0371823	0.02	2	FALSE	2240	6	[NOT_AVAILABLE]
BRCA	TCGA-E2-A1L9-01A-11R-A13Q-07	0.0360219	0.39	2	FALSE	598	[NOT_AVAILABLE]	[NOT_AVAILABLE]
BRCA	TCGA-E2-A1LA-01A-11R-A144-07	0.037504	0.13	2	FALSE	748	[NOT_AVAILABLE]	[NOT_AVAILABLE]
BRCA	TCGA-E2-A1LB-11A-22R-A144-07	[NOT_AVAILABLE]	[NOT_AVAILABLE]	2	FALSE	2306	6	[NOT_AVAILABLE]
BRCA	TCGA-E2-A1LB-01A-11R-A144-07	0.0362416	0	2	FALSE	2306	6	[NOT_AVAILABLE]
BRCA	TCGA-E2-A1LE-01A-12R-A19W-07	0.0368794	0.02	3	TRUE	879	3	[NOT_AVAILABLE]
BRCA	TCGA-E2-A1LG-01A-21R-A14M-07	0.0427963	0.07	2	FALSE	1523	[NOT_AVAILABLE]	[NOT_AVAILABLE]
BRCA	TCGA-E2-A1LH-11A-22R-A14D-07	[NOT_AVAILABLE]	[NOT_AVAILABLE]	1	FALSE	3247	6	[NOT_AVAILABLE]
BRCA	TCGA-E2-A1LH-01A-11R-A14D-07	0.0413787	0.27	1	FALSE	3247	6	[NOT_AVAILABLE]
BRCA	TCGA-E2-A1LI-01A-12R-A157-07	0.0417269	0.28	2	FALSE	3121	6	[NOT_AVAILABLE]
BRCA	TCGA-E2-A1LK-01A-21R-A14D-07	0.0395558	0.53	3	TRUE	266	1	[NOT_AVAILABLE]
BRCA	TCGA-E2-A1LL-01A-11R-A144-07	0.0399751	0.15	3	FALSE	1309	[NOT_AVAILABLE]	[NOT_AVAILABLE]
BRCA	TCGA-E2-A1LS-11A-32R-A157-07	[NOT_AVAILABLE]	[NOT_AVAILABLE]	1	FALSE	1604	[NOT_AVAILABLE]	[NOT_AVAILABLE]
BRCA	TCGA-E2-A1LS-01A-12R-A157-07	0.0381404	[NOT_AVAILABLE]	1	FALSE	1604	[NOT_AVAILABLE]	[NOT_AVAILABLE]
BRCA	TCGA-E2-A2P5-01A-11R-A19W-07	0.0378543	0.07	3	TRUE	821	3	[NOT_AVAILABLE]
BRCA	TCGA-E2-A2P6-01A-11R-A19W-07	0.039098	0.02	2	FALSE	1051	[NOT_AVAILABLE]	[NOT_AVAILABLE]
BRCA	TCGA-E2-A3DX-01A-21R-A213-07	0.0365803	0.05	3	FALSE	1325	[NOT_AVAILABLE]	[NOT_AVAILABLE]
BRCA	TCGA-E2-A56Z-01A-12R-A29R-07	0.0400398	0.31	2	FALSE	252	[NOT_AVAILABLE]	[NOT_AVAILABLE]
BRCA	TCGA-E2-A570-01A-11R-A29R-07	0.0373477	0.01	1	FALSE	931	[NOT_AVAILABLE]	[NOT_AVAILABLE]
BRCA	TCGA-E2-A572-01A-13R-A31O-07	0.0441694	[NOT_AVAILABLE]	3	FALSE	1208	[NOT_AVAILABLE]	[NOT_AVAILABLE]
BRCA	TCGA-E2-A573-01A-11R-A29R-07	0.040218	0.18	1	FALSE	1062	[NOT_AVAILABLE]	[NOT_AVAILABLE]
BRCA	TCGA-E2-A574-01A-11R-A29R-07	0.0429798	0.27	2	FALSE	1179	[NOT_AVAILABLE]	[NOT_AVAILABLE]
BRCA	TCGA-E2-A576-01A-11R-A31O-07	0.0431493	0.12	1	FALSE	1043	[NOT_AVAILABLE]	[NOT_AVAILABLE]
BRCA	TCGA-E2-A9RU-01A-11R-A41B-07	0.0421643	0.27	3	FALSE	538	[NOT_AVAILABLE]	[NOT_AVAILABLE]
BRCA	TCGA-E9-A1N3-01A-12R-A157-07	0.0382368	0.07	3	FALSE	1059	[NOT_AVAILABLE]	[NOT_AVAILABLE]
BRCA	TCGA-E9-A1N4-11A-33R-A14M-07	[NOT_AVAILABLE]	[NOT_AVAILABLE]	3	FALSE	1000	[NOT_AVAILABLE]	[NOT_AVAILABLE]
BRCA	TCGA-E9-A1N4-01A-11R-A14M-07	0.0358525	0	3	FALSE	1000	[NOT_AVAILABLE]	[NOT_AVAILABLE]
BRCA	TCGA-E9-A1N5-11A-41R-A14D-07	[NOT_AVAILABLE]	[NOT_AVAILABLE]	2	FALSE	1120	[NOT_AVAILABLE]	[NOT_AVAILABLE]
BRCA	TCGA-E9-A1N5-01A-11R-A14D-07	0.0353889	0.17	2	FALSE	1120	[NOT_AVAILABLE]	[NOT_AVAILABLE]
BRCA	TCGA-E9-A1N6-11A-32R-A144-07	[NOT_AVAILABLE]	[NOT_AVAILABLE]	2	TRUE	678	2	[NOT_AVAILABLE]
BRCA	TCGA-E9-A1N6-01A-11R-A144-07	0.0367203	[NOT_AVAILABLE]	2	TRUE	678	2	[NOT_AVAILABLE]
BRCA	TCGA-E9-A1N8-01A-11R-A144-07	0.0427986	0.19	2	FALSE	1039	[NOT_AVAILABLE]	[NOT_AVAILABLE]
BRCA	TCGA-E9-A1N9-11A-71R-A14D-07	[NOT_AVAILABLE]	[NOT_AVAILABLE]	2	FALSE	1101	[NOT_AVAILABLE]	[NOT_AVAILABLE]
BRCA	TCGA-E9-A1N9-01A-11R-A14D-07	0.0387506	0.22	2	FALSE	1101	[NOT_AVAILABLE]	[NOT_AVAILABLE]
BRCA	TCGA-E9-A1NA-11A-33R-A144-07	[NOT_AVAILABLE]	[NOT_AVAILABLE]	2	FALSE	1112	[NOT_AVAILABLE]	[NOT_AVAILABLE]
BRCA	TCGA-E9-A1NA-01A-11R-A144-07	0.0381456	0.18	2	FALSE	1112	[NOT_AVAILABLE]	[NOT_AVAILABLE]
BRCA	TCGA-E9-A1NC-01A-21R-A26B-07	0.0392041	0.1	2	FALSE	1203	[NOT_AVAILABLE]	[NOT_AVAILABLE]
BRCA	TCGA-E9-A1ND-11A-43R-A144-07	[NOT_AVAILABLE]	[NOT_AVAILABLE]	2	FALSE	1266	[NOT_AVAILABLE]	[NOT_AVAILABLE]
BRCA	TCGA-E9-A1ND-01A-11R-A144-07	0.0371235	0.1	2	FALSE	1266	[NOT_AVAILABLE]	[NOT_AVAILABLE]
BRCA	TCGA-E9-A1NE-01A-21R-A14M-07	0.0354281	0.43	2	FALSE	1088	[NOT_AVAILABLE]	[NOT_AVAILABLE]
BRCA	TCGA-E9-A1NF-11A-73R-A14D-07	[NOT_AVAILABLE]	[NOT_AVAILABLE]	2	TRUE	1072	3	[NOT_AVAILABLE]
BRCA	TCGA-E9-A1NF-01A-11R-A14D-07	0.0353594	0.31	2	TRUE	1072	3	[NOT_AVAILABLE]
BRCA	TCGA-E9-A1NG-11A-52R-A14M-07	[NOT_AVAILABLE]	[NOT_AVAILABLE]	2	TRUE	786	3	[NOT_AVAILABLE]
BRCA	TCGA-E9-A1NG-01A-21R-A14M-07	0.0340777	0	2	TRUE	786	3	[NOT_AVAILABLE]
BRCA	TCGA-E9-A1NH-01A-11R-A14D-07	0.0344637	0	2	FALSE	576	[NOT_AVAILABLE]	[NOT_AVAILABLE]
BRCA	TCGA-E9-A1NI-01A-11R-A14D-07	0.0367082	0.65	2	FALSE	300	[NOT_AVAILABLE]	[NOT_AVAILABLE]
BRCA	TCGA-E9-A1QZ-01A-21R-A169-07	0.0343222	0.48	2	FALSE	755	[NOT_AVAILABLE]	[NOT_AVAILABLE]
BRCA	TCGA-E9-A1R0-01A-22R-A16F-07	0.0347975	0.02	2	FALSE	860	[NOT_AVAILABLE]	[NOT_AVAILABLE]
BRCA	TCGA-E9-A1R2-01A-11R-A14D-07	0.0374904	0.01	3	FALSE	1063	[NOT_AVAILABLE]	[NOT_AVAILABLE]
BRCA	TCGA-E9-A1R3-01A-31R-A14M-07	0.0367568	0.05	3	FALSE	78	[NOT_AVAILABLE]	[NOT_AVAILABLE]
BRCA	TCGA-E9-A1R4-01A-21R-A14D-07	0.0381344	0.14	1	FALSE	186	[NOT_AVAILABLE]	[NOT_AVAILABLE]
BRCA	TCGA-E9-A1R5-01A-11R-A14M-07	0.0353978	0.02	1	FALSE	92	[NOT_AVAILABLE]	[NOT_AVAILABLE]
BRCA	TCGA-E9-A1R6-01A-11R-A14D-07	0.03878	0.19	2	FALSE	339	[NOT_AVAILABLE]	[NOT_AVAILABLE]
BRCA	TCGA-E9-A1R7-11A-42R-A14M-07	[NOT_AVAILABLE]	[NOT_AVAILABLE]	2	FALSE	1467	[NOT_AVAILABLE]	[NOT_AVAILABLE]
BRCA	TCGA-E9-A1R7-01A-11R-A14M-07	0.0379449	0.1	2	FALSE	1467	[NOT_AVAILABLE]	[NOT_AVAILABLE]
BRCA	TCGA-E9-A1RA-01A-11R-A14D-07	0.0360974	0.08	1	FALSE	1369	[NOT_AVAILABLE]	[NOT_AVAILABLE]
BRCA	TCGA-E9-A1RB-11A-33R-A157-07	[NOT_AVAILABLE]	[NOT_AVAILABLE]	2	TRUE	976	3	[NOT_AVAILABLE]
BRCA	TCGA-E9-A1RB-01A-11R-A157-07	0.0400822	0.33	2	TRUE	976	3	[NOT_AVAILABLE]
BRCA	TCGA-E9-A1RC-11A-33R-A157-07	[NOT_AVAILABLE]	[NOT_AVAILABLE]	3	FALSE	1224	[NOT_AVAILABLE]	[NOT_AVAILABLE]
BRCA	TCGA-E9-A1RC-01A-11R-A157-07	0.0391721	0.03	3	FALSE	1224	[NOT_AVAILABLE]	[NOT_AVAILABLE]
BRCA	TCGA-E9-A1RD-11A-33R-A157-07	[NOT_AVAILABLE]	[NOT_AVAILABLE]	2	FALSE	34	[NOT_AVAILABLE]	[NOT_AVAILABLE]
BRCA	TCGA-E9-A1RD-01A-11R-A157-07	0.0359676	[NOT_AVAILABLE]	2	FALSE	34	[NOT_AVAILABLE]	[NOT_AVAILABLE]
BRCA	TCGA-E9-A1RE-01A-11R-A157-07	0.0381184	0.05	3	FALSE	1419	[NOT_AVAILABLE]	[NOT_AVAILABLE]
BRCA	TCGA-E9-A1RF-11A-32R-A157-07	[NOT_AVAILABLE]	[NOT_AVAILABLE]	3	FALSE	200	[NOT_AVAILABLE]	[NOT_AVAILABLE]
BRCA	TCGA-E9-A1RF-01A-11R-A157-07	0.0360926	0.15	3	FALSE	200	[NOT_AVAILABLE]	[NOT_AVAILABLE]
BRCA	TCGA-E9-A1RG-01A-11R-A14D-07	0.0415698	0.08	3	FALSE	647	[NOT_AVAILABLE]	[NOT_AVAILABLE]
BRCA	TCGA-E9-A1RH-11A-34R-A169-07	[NOT_AVAILABLE]	[NOT_AVAILABLE]	2	FALSE	1417	[NOT_AVAILABLE]	[NOT_AVAILABLE]
BRCA	TCGA-E9-A1RH-01A-21R-A169-07	0.0385891	0.57	2	FALSE	1417	[NOT_AVAILABLE]	[NOT_AVAILABLE]
BRCA	TCGA-E9-A1RI-11A-41R-A169-07	[NOT_AVAILABLE]	[NOT_AVAILABLE]	3	FALSE	1449	[NOT_AVAILABLE]	[NOT_AVAILABLE]
BRCA	TCGA-E9-A1RI-01A-11R-A169-07	0.0350656	0.18	3	FALSE	1449	[NOT_AVAILABLE]	[NOT_AVAILABLE]
BRCA	TCGA-E9-A226-01A-21R-A157-07	0.0364577	0.3	3	TRUE	1048	3	[NOT_AVAILABLE]
BRCA	TCGA-E9-A227-01A-11R-A157-07	0.034759	0.01	2	FALSE	975	[NOT_AVAILABLE]	[NOT_AVAILABLE]
BRCA	TCGA-E9-A228-01A-31R-A157-07	0.0403361	0.01	2	FALSE	1285	[NOT_AVAILABLE]	[NOT_AVAILABLE]
BRCA	TCGA-E9-A229-01A-31R-A157-07	0.0363643	0.04	1	FALSE	1148	[NOT_AVAILABLE]	[NOT_AVAILABLE]
BRCA	TCGA-E9-A22A-01A-11R-A157-07	0.0370763	0.03	2	FALSE	1189	[NOT_AVAILABLE]	[NOT_AVAILABLE]
BRCA	TCGA-E9-A22B-01A-11R-A157-07	0.0352166	0.31	1	FALSE	1167	[NOT_AVAILABLE]	[NOT_AVAILABLE]
BRCA	TCGA-E9-A22D-01A-11R-A157-07	0.037858	0.56	2	FALSE	1248	[NOT_AVAILABLE]	[NOT_AVAILABLE]
BRCA	TCGA-E9-A22E-01A-11R-A157-07	0.0350737	0.36	3	FALSE	1269	[NOT_AVAILABLE]	[NOT_AVAILABLE]
BRCA	TCGA-E9-A22G-01A-11R-A157-07	0.0415793	0.17	2	FALSE	1239	[NOT_AVAILABLE]	[NOT_AVAILABLE]
BRCA	TCGA-E9-A22H-01A-11R-A157-07	0.0376278	0.03	2	FALSE	1232	[NOT_AVAILABLE]	[NOT_AVAILABLE]
BRCA	TCGA-E9-A243-01A-21R-A169-07	0.0383846	0.51	2	FALSE	612	[NOT_AVAILABLE]	[NOT_AVAILABLE]
BRCA	TCGA-E9-A244-01A-11R-A169-07	0.0387476	0.27	2	FALSE	21	[NOT_AVAILABLE]	[NOT_AVAILABLE]
BRCA	TCGA-E9-A245-01A-22R-A16F-07	0.0393184	0	2	[NOT_AVAILABLE]	[NOT_AVAILABLE]	[NOT_AVAILABLE]	[NOT_AVAILABLE]
BRCA	TCGA-E9-A247-01A-11R-A169-07	0.037298	0.05	1	FALSE	1186	[NOT_AVAILABLE]	[NOT_AVAILABLE]
BRCA	TCGA-E9-A248-01A-11R-A169-07	0.0387246	0.31	2	FALSE	59	[NOT_AVAILABLE]	[NOT_AVAILABLE]
BRCA	TCGA-E9-A249-01A-11R-A169-07	0.0384669	0.14	2	FALSE	217	[NOT_AVAILABLE]	[NOT_AVAILABLE]
BRCA	TCGA-E9-A24A-01A-11R-A169-07	0.0363011	0	2	FALSE	747	[NOT_AVAILABLE]	[NOT_AVAILABLE]
BRCA	TCGA-E9-A295-01A-11R-A16F-07	0.0360499	0.08	2	FALSE	375	[NOT_AVAILABLE]	[NOT_AVAILABLE]
BRCA	TCGA-E9-A2JS-01A-11R-A180-07	0.0418859	0.16	2	TRUE	904	3	[NOT_AVAILABLE]
BRCA	TCGA-E9-A2JT-01A-22R-A18M-07	0.0357435	0.01	2	FALSE	288	[NOT_AVAILABLE]	[NOT_AVAILABLE]
BRCA	TCGA-E9-A3HO-01A-11R-A213-07	0.0414857	0.1	2	FALSE	1158	[NOT_AVAILABLE]	[NOT_AVAILABLE]
BRCA	TCGA-E9-A3Q9-01A-11R-A21T-07	0.0372393	0	3	FALSE	1001	[NOT_AVAILABLE]	[NOT_AVAILABLE]
BRCA	TCGA-E9-A3QA-01A-61R-A22K-07	0.0408991	0.25	2	FALSE	918	[NOT_AVAILABLE]	[NOT_AVAILABLE]
BRCA	TCGA-E9-A3X8-01A-31R-A22U-07	0.0425052	0.05	2	FALSE	926	[NOT_AVAILABLE]	[NOT_AVAILABLE]
BRCA	TCGA-E9-A54X-01A-11R-A266-07	0.0393421	0.04	1	FALSE	727	[NOT_AVAILABLE]	[NOT_AVAILABLE]
BRCA	TCGA-E9-A54Y-01A-11R-A466-07	0.0530133	0.36	3	FALSE	725	[NOT_AVAILABLE]	[NOT_AVAILABLE]
BRCA	TCGA-E9-A5FK-01A-11R-A27Q-07	0.038816	[NOT_AVAILABLE]	3	FALSE	812	[NOT_AVAILABLE]	[NOT_AVAILABLE]
BRCA	TCGA-E9-A5FL-01A-11R-A27Q-07	0.0442507	0.28	2	FALSE	24	[NOT_AVAILABLE]	[NOT_AVAILABLE]
BRCA	TCGA-E9-A5UO-01A-11R-A28M-07	0.0401207	0	2	FALSE	785	[NOT_AVAILABLE]	[NOT_AVAILABLE]
BRCA	TCGA-E9-A5UP-01A-11R-A28M-07	0.0392275	0.07	2	FALSE	803	[NOT_AVAILABLE]	[NOT_AVAILABLE]
BRCA	TCGA-E9-A6HE-01A-11R-A31O-07	0.0404411	0.01	3	FALSE	847	[NOT_AVAILABLE]	[NOT_AVAILABLE]
BRCA	TCGA-EW-A1IW-01A-11R-A13Q-07	0.0349033	0.04	2	FALSE	371	[NOT_AVAILABLE]	[NOT_AVAILABLE]
BRCA	TCGA-EW-A1IX-01A-12R-A144-07	0.0351248	0	2	FALSE	1208	[NOT_AVAILABLE]	[NOT_AVAILABLE]
BRCA	TCGA-EW-A1IY-01A-11R-A13Q-07	0.0392497	0.84	1	FALSE	258	[NOT_AVAILABLE]	[NOT_AVAILABLE]
BRCA	TCGA-EW-A1IZ-01A-11R-A13Q-07	0.0391348	0	3	FALSE	554	[NOT_AVAILABLE]	[NOT_AVAILABLE]
BRCA	TCGA-EW-A1J1-01A-11R-A13Q-07	0.037692	0.3	2	FALSE	575	[NOT_AVAILABLE]	[NOT_AVAILABLE]
BRCA	TCGA-EW-A1J2-01A-21R-A13Q-07	0.0338409	0.08	2	FALSE	403	[NOT_AVAILABLE]	[NOT_AVAILABLE]
BRCA	TCGA-EW-A1J3-01A-11R-A13Q-07	0.0391947	0.09	1	FALSE	504	[NOT_AVAILABLE]	[NOT_AVAILABLE]
BRCA	TCGA-EW-A1J5-01A-11R-A13Q-07	0.0382151	0.03	2	FALSE	477	[NOT_AVAILABLE]	[NOT_AVAILABLE]
BRCA	TCGA-EW-A1J6-01A-11R-A13Q-07	0.0447428	0.04	1	FALSE	875	[NOT_AVAILABLE]	[NOT_AVAILABLE]
BRCA	TCGA-EW-A1OV-01A-11R-A144-07	0.0367319	0.05	2	FALSE	789	[NOT_AVAILABLE]	[NOT_AVAILABLE]
BRCA	TCGA-EW-A1OW-01A-21R-A144-07	0.0384108	[NOT_AVAILABLE]	2	FALSE	694	[NOT_AVAILABLE]	[NOT_AVAILABLE]
BRCA	TCGA-EW-A1OX-01A-11R-A144-07	0.0388263	0	2	FALSE	911	[NOT_AVAILABLE]	[NOT_AVAILABLE]
BRCA	TCGA-EW-A1OY-01A-11R-A144-07	0.0360664	0.34	2	FALSE	908	[NOT_AVAILABLE]	[NOT_AVAILABLE]
BRCA	TCGA-EW-A1OZ-01A-11R-A144-07	0.0375352	0.19	2	FALSE	1229	[NOT_AVAILABLE]	[NOT_AVAILABLE]
BRCA	TCGA-EW-A1P0-01A-11R-A144-07	0.0381104	0.03	2	FALSE	1251	[NOT_AVAILABLE]	[NOT_AVAILABLE]
BRCA	TCGA-EW-A1P1-01A-31R-A14D-07	0.0342075	0.06	3	FALSE	1210	[NOT_AVAILABLE]	[NOT_AVAILABLE]
BRCA	TCGA-EW-A1P3-01A-11R-A144-07	0.0375504	0.26	2	FALSE	1611	[NOT_AVAILABLE]	[NOT_AVAILABLE]
BRCA	TCGA-EW-A1P4-01A-21R-A144-07	0.0385129	0.1	2	FALSE	907	[NOT_AVAILABLE]	[NOT_AVAILABLE]
BRCA	TCGA-EW-A1P5-01A-11R-A144-07	0.037469	0.44	2	FALSE	703	[NOT_AVAILABLE]	[NOT_AVAILABLE]
BRCA	TCGA-EW-A1P6-01A-11R-A144-07	0.0351201	0.04	2	FALSE	562	[NOT_AVAILABLE]	[NOT_AVAILABLE]
BRCA	TCGA-EW-A1P7-01A-21R-A144-07	0.0369598	0.52	2	FALSE	915	[NOT_AVAILABLE]	[NOT_AVAILABLE]
BRCA	TCGA-EW-A1P8-01A-11R-A144-07	0.0371858	0.01	3	TRUE	239	1	[NOT_AVAILABLE]
BRCA	TCGA-EW-A1PA-01A-11R-A144-07	0.0381086	0	2	FALSE	575	[NOT_AVAILABLE]	[NOT_AVAILABLE]
BRCA	TCGA-EW-A1PB-01A-11R-A144-07	0.0406571	0.07	3	FALSE	608	[NOT_AVAILABLE]	[NOT_AVAILABLE]
BRCA	TCGA-EW-A1PC-01B-11R-A21T-07	0.0412263	0.23	2	FALSE	187	[NOT_AVAILABLE]	[NOT_AVAILABLE]
BRCA	TCGA-EW-A1PD-01A-11R-A144-07	0.0365632	0.05	2	FALSE	424	[NOT_AVAILABLE]	[NOT_AVAILABLE]
BRCA	TCGA-EW-A1PE-01A-11R-A144-07	0.0357479	0.18	2	FALSE	320	[NOT_AVAILABLE]	[NOT_AVAILABLE]
BRCA	TCGA-EW-A1PF-01A-11R-A144-07	0.0348931	[NOT_AVAILABLE]	1	FALSE	439	[NOT_AVAILABLE]	[NOT_AVAILABLE]
BRCA	TCGA-EW-A1PG-01A-11R-A144-07	0.032758	0.18	2	FALSE	1051	[NOT_AVAILABLE]	[NOT_AVAILABLE]
BRCA	TCGA-EW-A1PH-01A-11R-A14M-07	0.0399895	0.33	2	FALSE	607	[NOT_AVAILABLE]	[NOT_AVAILABLE]
BRCA	TCGA-EW-A2FR-01A-11R-A21T-07	0.0368841	0.12	3	FALSE	1673	[NOT_AVAILABLE]	[NOT_AVAILABLE]
BRCA	TCGA-EW-A2FS-01A-11R-A17B-07	0.0423467	0.4	2	FALSE	1604	[NOT_AVAILABLE]	[NOT_AVAILABLE]
BRCA	TCGA-EW-A2FV-01A-11R-A17B-07	0.0342434	0.16	3	FALSE	788	[NOT_AVAILABLE]	[NOT_AVAILABLE]
BRCA	TCGA-EW-A2FW-01A-11R-A17B-07	0.038269	0.05	2	FALSE	672	[NOT_AVAILABLE]	[NOT_AVAILABLE]
BRCA	TCGA-EW-A3E8-01B-11R-A24H-07	0.0383442	0.22	2	FALSE	1035	[NOT_AVAILABLE]	[NOT_AVAILABLE]
BRCA	TCGA-EW-A3U0-01A-11R-A22K-07	0.0392834	0.16	3	FALSE	532	[NOT_AVAILABLE]	[NOT_AVAILABLE]
BRCA	TCGA-EW-A423-01A-11R-A24H-07	0.0420319	0.11	2	FALSE	533	[NOT_AVAILABLE]	[NOT_AVAILABLE]
BRCA	TCGA-EW-A424-01A-11R-A24H-07	0.0379787	[NOT_AVAILABLE]	3	FALSE	715	[NOT_AVAILABLE]	[NOT_AVAILABLE]
BRCA	TCGA-EW-A6S9-01A-22R-A33J-07	0.0391469	0.3	2	FALSE	463	[NOT_AVAILABLE]	[NOT_AVAILABLE]
BRCA	TCGA-EW-A6SA-01A-21R-A32P-07	0.039594	0.41	2	FALSE	510	[NOT_AVAILABLE]	[NOT_AVAILABLE]
BRCA	TCGA-EW-A6SB-01A-12R-A32P-07	0.0414797	0.17	2	FALSE	760	[NOT_AVAILABLE]	[NOT_AVAILABLE]
BRCA	TCGA-EW-A6SC-01A-12R-A32P-07	0.0384567	0	2	FALSE	952	[NOT_AVAILABLE]	[NOT_AVAILABLE]
BRCA	TCGA-EW-A6SD-01A-12R-A33J-07	0.0392544	0.17	2	FALSE	1010	[NOT_AVAILABLE]	[NOT_AVAILABLE]
BRCA	TCGA-GI-A2C8-11A-22R-A16F-07	[NOT_AVAILABLE]	[NOT_AVAILABLE]	3	FALSE	225	[NOT_AVAILABLE]	[NOT_AVAILABLE]
BRCA	TCGA-GI-A2C8-01A-11R-A16F-07	0.0363242	0.14	3	FALSE	225	[NOT_AVAILABLE]	[NOT_AVAILABLE]
BRCA	TCGA-GI-A2C9-11A-22R-A21T-07	[NOT_AVAILABLE]	[NOT_AVAILABLE]	2	FALSE	3342	6	[NOT_AVAILABLE]
BRCA	TCGA-GI-A2C9-01A-11R-A21T-07	0.0395436	0.68	2	FALSE	3342	6	[NOT_AVAILABLE]
BRCA	TCGA-GM-A2D9-01A-11R-A18M-07	0.0372343	0.03	1	TRUE	1812	5	[NOT_AVAILABLE]
BRCA	TCGA-GM-A2DA-01A-11R-A18M-07	0.0402597	0.02	2	TRUE	6593	6	[NOT_AVAILABLE]
BRCA	TCGA-GM-A2DB-01A-31R-A18M-07	0.0441895	0.19	2	FALSE	2406	6	[NOT_AVAILABLE]
BRCA	TCGA-GM-A2DC-01A-11R-A18M-07	0.040493	0.12	2	FALSE	2535	6	[NOT_AVAILABLE]
BRCA	TCGA-GM-A2DD-01A-11R-A180-07	0.0372655	0.56	1	FALSE	2282	6	[NOT_AVAILABLE]
BRCA	TCGA-GM-A2DF-01A-11R-A180-07	0.0394971	0.27	2	FALSE	2155	6	[NOT_AVAILABLE]
BRCA	TCGA-GM-A2DH-01A-11R-A180-07	0.0398131	0.45	1	FALSE	2193	6	[NOT_AVAILABLE]
BRCA	TCGA-GM-A2DI-01A-31R-A18M-07	0.0359551	0.07	1	FALSE	2590	6	[NOT_AVAILABLE]
BRCA	TCGA-GM-A2DK-01A-21R-A180-07	0.0356898	0.05	1	FALSE	2645	6	[NOT_AVAILABLE]
BRCA	TCGA-GM-A2DL-01A-11R-A18M-07	0.0355388	0	1	FALSE	3519	6	[NOT_AVAILABLE]
BRCA	TCGA-GM-A2DM-01A-11R-A180-07	0.0346774	0	2	FALSE	3226	6	[NOT_AVAILABLE]
BRCA	TCGA-GM-A2DN-01A-11R-A180-07	0.0364219	0.06	2	FALSE	3091	6	[NOT_AVAILABLE]
BRCA	TCGA-GM-A2DO-01A-11R-A18M-07	0.042833	0.08	1	FALSE	2596	6	[NOT_AVAILABLE]
BRCA	TCGA-GM-A3NW-01A-21R-A22K-07	0.0370841	0	2	FALSE	3361	6	[NOT_AVAILABLE]
BRCA	TCGA-GM-A3NY-01A-11R-A21T-07	0.0428026	0.02	2	FALSE	1162	[NOT_AVAILABLE]	[NOT_AVAILABLE]
BRCA	TCGA-GM-A3XG-01A-31R-A24H-07	0.036457	[NOT_AVAILABLE]	3	FALSE	1330	[NOT_AVAILABLE]	[NOT_AVAILABLE]
BRCA	TCGA-GM-A3XL-01A-11R-A22U-07	0.04256	0.45	2	FALSE	2108	6	[NOT_AVAILABLE]
BRCA	TCGA-GM-A3XN-01A-12R-A22U-07	0.0384774	0	3	FALSE	2019	6	[NOT_AVAILABLE]
BRCA	TCGA-GM-A4E0-01A-12R-A266-07	0.0375247	0	3	FALSE	2191	6	[NOT_AVAILABLE]
BRCA	TCGA-GM-A5PV-01A-11R-A28M-07	0.0363826	0.19	2	FALSE	412	[NOT_AVAILABLE]	[NOT_AVAILABLE]
BRCA	TCGA-GM-A5PX-01A-12R-A28M-07	0.0367506	0.01	2	FALSE	551	[NOT_AVAILABLE]	[NOT_AVAILABLE]
BRCA	TCGA-HN-A2NL-01A-11R-A18M-07	0.0426061	0.13	2	FALSE	79	[NOT_AVAILABLE]	[NOT_AVAILABLE]
BRCA	TCGA-HN-A2OB-01A-21R-A27Q-07	0.0334492	0.03	2	TRUE	1900	6	[NOT_AVAILABLE]
BRCA	TCGA-JL-A3YW-01A-12R-A239-07	0.0396287	0.49	2	FALSE	360	[NOT_AVAILABLE]	[NOT_AVAILABLE]
BRCA	TCGA-JL-A3YX-01A-11R-A22U-07	0.0383409	0.14	2	FALSE	352	[NOT_AVAILABLE]	[NOT_AVAILABLE]
BRCA	TCGA-LD-A66U-01A-11R-A31O-07	0.038579	0.14	2	FALSE	646	[NOT_AVAILABLE]	[NOT_AVAILABLE]
BRCA	TCGA-LD-A74U-01A-13R-A33J-07	0.0373542	0.06	3	FALSE	402	[NOT_AVAILABLE]	[NOT_AVAILABLE]
BRCA	TCGA-LD-A7W5-01A-22R-A352-07	0.0400508	0.13	3	FALSE	216	[NOT_AVAILABLE]	[NOT_AVAILABLE]
BRCA	TCGA-LD-A7W6-01A-81R-A352-07	0.0372955	0.01	2	FALSE	404	[NOT_AVAILABLE]	[NOT_AVAILABLE]
BRCA	TCGA-LD-A9QF-01A-32R-A41B-07	0.0379078	[NOT_AVAILABLE]	1	FALSE	323	[NOT_AVAILABLE]	[NOT_AVAILABLE]
BRCA	TCGA-LL-A440-01A-11R-A24H-07	0.0349566	0.08	1	FALSE	759	[NOT_AVAILABLE]	[NOT_AVAILABLE]
BRCA	TCGA-LL-A441-01A-11R-A24H-07	0.0398972	0.57	1	FALSE	996	[NOT_AVAILABLE]	[NOT_AVAILABLE]
BRCA	TCGA-LL-A442-01A-11R-A24H-07	0.0375368	[NOT_AVAILABLE]	2	FALSE	889	[NOT_AVAILABLE]	[NOT_AVAILABLE]
BRCA	TCGA-LL-A50Y-01A-11R-A266-07	0.0392714	0.03	2	FALSE	762	[NOT_AVAILABLE]	[NOT_AVAILABLE]
BRCA	TCGA-LL-A5YL-01A-12R-A29R-07	0.0407679	0.06	2	FALSE	519	[NOT_AVAILABLE]	[NOT_AVAILABLE]
BRCA	TCGA-LL-A5YM-01A-11R-A28M-07	0.0415594	0.18	3	FALSE	466	[NOT_AVAILABLE]	[NOT_AVAILABLE]
BRCA	TCGA-LL-A5YN-01A-11R-A28M-07	0.0395567	0.65	2	FALSE	447	[NOT_AVAILABLE]	[NOT_AVAILABLE]
BRCA	TCGA-LL-A5YO-01A-21R-A28M-07	0.0409578	[NOT_AVAILABLE]	1	FALSE	440	[NOT_AVAILABLE]	[NOT_AVAILABLE]
BRCA	TCGA-LL-A5YP-01A-21R-A28M-07	0.0394059	0.3	2	FALSE	450	[NOT_AVAILABLE]	[NOT_AVAILABLE]
BRCA	TCGA-LL-A6FP-01A-11R-A31O-07	0.0396199	0.1	2	FALSE	677	[NOT_AVAILABLE]	[NOT_AVAILABLE]
BRCA	TCGA-LL-A6FQ-01A-11R-A31O-07	0.0388462	0.01	3	FALSE	80	[NOT_AVAILABLE]	[NOT_AVAILABLE]
BRCA	TCGA-LL-A6FR-01A-12R-A31O-07	0.0436166	0.26	2	FALSE	489	[NOT_AVAILABLE]	[NOT_AVAILABLE]
BRCA	TCGA-LL-A73Y-01A-11R-A33J-07	0.0394761	0.19	1	FALSE	477	[NOT_AVAILABLE]	[NOT_AVAILABLE]
BRCA	TCGA-LL-A73Z-01A-11R-A32P-07	0.0349932	0.37	4	TRUE	227	1	[NOT_AVAILABLE]
BRCA	TCGA-LL-A740-01A-21R-A32P-07	0.0370388	0.02	1	FALSE	441	[NOT_AVAILABLE]	[NOT_AVAILABLE]
BRCA	TCGA-LL-A7SZ-01A-32R-A352-07	0.0415356	0.09	2	FALSE	594	[NOT_AVAILABLE]	[NOT_AVAILABLE]
BRCA	TCGA-LL-A7T0-01A-31R-A352-07	0.0408267	0.06	2	FALSE	376	[NOT_AVAILABLE]	[NOT_AVAILABLE]
BRCA	TCGA-LL-A8F5-01A-11R-A36F-07	0.0430841	0.3	2	FALSE	596	[NOT_AVAILABLE]	[NOT_AVAILABLE]
BRCA	TCGA-LL-A9Q3-01A-11R-A41B-07	0.0389402	0.06	3	FALSE	532	[NOT_AVAILABLE]	[NOT_AVAILABLE]
BRCA	TCGA-LQ-A4E4-01A-11R-A266-07	0.0373419	0.03	3	FALSE	849	[NOT_AVAILABLE]	[NOT_AVAILABLE]
BRCA	TCGA-MS-A51U-01A-31R-A266-07	0.0367844	0.04	2	FALSE	681	[NOT_AVAILABLE]	[NOT_AVAILABLE]
BRCA	TCGA-OK-A5Q2-01A-11R-A27Q-07	0.0361365	0.01	2	FALSE	64	[NOT_AVAILABLE]	[NOT_AVAILABLE]
BRCA	TCGA-OL-A5D6-01A-21R-A27Q-07	0.0359526	0.04	2	TRUE	1104	4	[NOT_AVAILABLE]
BRCA	TCGA-OL-A5D7-01A-11R-A27Q-07	0.0455289	0.55	2	FALSE	1780	[NOT_AVAILABLE]	[NOT_AVAILABLE]
BRCA	TCGA-OL-A5D8-01A-11R-A27Q-07	0.0401926	0.01	2	FALSE	973	[NOT_AVAILABLE]	[NOT_AVAILABLE]
BRCA	TCGA-OL-A5DA-01A-11R-A27Q-07	0.0375553	0.11	2	FALSE	1783	[NOT_AVAILABLE]	[NOT_AVAILABLE]
BRCA	TCGA-OL-A5RU-01A-11R-A28M-07	0.037055	0.05	2	FALSE	1219	[NOT_AVAILABLE]	[NOT_AVAILABLE]
BRCA	TCGA-OL-A5RV-01A-12R-A28M-07	0.0375199	0.19	3	FALSE	1062	[NOT_AVAILABLE]	[NOT_AVAILABLE]
BRCA	TCGA-OL-A5RW-01A-11R-A28M-07	0.0451304	0.33	2	FALSE	1106	[NOT_AVAILABLE]	[NOT_AVAILABLE]
BRCA	TCGA-OL-A5RX-01A-11R-A28M-07	0.0370343	0	1	FALSE	878	[NOT_AVAILABLE]	[NOT_AVAILABLE]
BRCA	TCGA-OL-A5RY-01A-21R-A28M-07	0.035801	0.14	2	FALSE	752	[NOT_AVAILABLE]	[NOT_AVAILABLE]
BRCA	TCGA-OL-A5RZ-01A-11R-A28M-07	0.0440703	0.25	1	FALSE	679	[NOT_AVAILABLE]	[NOT_AVAILABLE]
BRCA	TCGA-OL-A5S0-01A-11R-A28M-07	0.0411141	0.24	2	FALSE	620	[NOT_AVAILABLE]	[NOT_AVAILABLE]
BRCA	TCGA-OL-A66H-01A-11R-A29R-07	0.0355928	0.01	1	FALSE	812	[NOT_AVAILABLE]	[NOT_AVAILABLE]
BRCA	TCGA-OL-A66I-01A-21R-A29R-07	0.0415312	0.21	2	FALSE	714	[NOT_AVAILABLE]	[NOT_AVAILABLE]
BRCA	TCGA-OL-A66J-01A-11R-A29R-07	0.036582	0.07	1	FALSE	1996	6	[NOT_AVAILABLE]
BRCA	TCGA-OL-A66K-01A-11R-A29R-07	0.0373658	0	2	TRUE	1275	4	[NOT_AVAILABLE]
BRCA	TCGA-OL-A66L-01A-12R-A31O-07	0.0399593	0	1	FALSE	1301	[NOT_AVAILABLE]	[NOT_AVAILABLE]
BRCA	TCGA-OL-A66N-01A-12R-A31O-07	0.0388789	0	3	FALSE	792	[NOT_AVAILABLE]	[NOT_AVAILABLE]
BRCA	TCGA-OL-A66O-01A-11R-A31O-07	0.0415832	0.06	2	FALSE	528	[NOT_AVAILABLE]	[NOT_AVAILABLE]
BRCA	TCGA-OL-A66P-01A-11R-A31O-07	0.0394592	0.06	2	FALSE	428	[NOT_AVAILABLE]	[NOT_AVAILABLE]
BRCA	TCGA-OL-A6VO-01A-12R-A33J-07	0.0410027	0.44	1	FALSE	858	[NOT_AVAILABLE]	[NOT_AVAILABLE]
BRCA	TCGA-OL-A6VQ-01A-12R-A41B-07	0.0376072	0.01	2	FALSE	600	[NOT_AVAILABLE]	[NOT_AVAILABLE]
BRCA	TCGA-OL-A6VR-01A-32R-A33J-07	0.0387935	0.04	1	FALSE	1220	[NOT_AVAILABLE]	[NOT_AVAILABLE]
BRCA	TCGA-OL-A97C-01A-32R-A41B-07	0.0404354	0.03	2	FALSE	271	[NOT_AVAILABLE]	[NOT_AVAILABLE]
BRCA	TCGA-PE-A5DC-01A-12R-A27Q-07	0.0398549	[NOT_AVAILABLE]	3	TRUE	1430	4	[NOT_AVAILABLE]
BRCA	TCGA-PE-A5DD-01A-12R-A27Q-07	0.0391245	0.16	2	FALSE	1953	6	[NOT_AVAILABLE]
BRCA	TCGA-PE-A5DE-01A-11R-A27Q-07	0.037907	0.05	2	FALSE	2645	6	[NOT_AVAILABLE]
BRCA	TCGA-PL-A8LV-01A-21R-A41B-07	0.0415613	0.31	3	FALSE	-7	[NOT_AVAILABLE]	[NOT_AVAILABLE]
BRCA	TCGA-PL-A8LX-01A-11R-A41B-07	0.041441	0.21	4	FALSE	5	[NOT_AVAILABLE]	[NOT_AVAILABLE]
BRCA	TCGA-PL-A8LY-01A-11R-A41B-07	0.0352862	0	2	FALSE	8	[NOT_AVAILABLE]	[NOT_AVAILABLE]
BRCA	TCGA-PL-A8LZ-01A-31R-A36F-07	0.0410338	0.08	3	FALSE	302	[NOT_AVAILABLE]	[NOT_AVAILABLE]
BRCA	TCGA-S3-A6ZF-01A-32R-A32P-07	0.0393442	0.11	2	FALSE	572	[NOT_AVAILABLE]	[NOT_AVAILABLE]
BRCA	TCGA-S3-A6ZG-01A-22R-A32P-07	0.0379622	0.36	2	FALSE	562	[NOT_AVAILABLE]	[NOT_AVAILABLE]
BRCA	TCGA-S3-A6ZH-01A-22R-A32P-07	0.038464	0.03	3	FALSE	641	[NOT_AVAILABLE]	[NOT_AVAILABLE]
BRCA	TCGA-S3-AA0Z-01A-11R-A41B-07	0.0429543	0.08	2	FALSE	629	[NOT_AVAILABLE]	[NOT_AVAILABLE]
BRCA	TCGA-S3-AA10-01A-21R-A41B-07	0.0409902	0.14	2	FALSE	586	[NOT_AVAILABLE]	[NOT_AVAILABLE]
BRCA	TCGA-S3-AA11-01A-31R-A41B-07	0.0381593	0.02	2	FALSE	421	[NOT_AVAILABLE]	[NOT_AVAILABLE]
BRCA	TCGA-S3-AA12-01A-11R-A41B-07	0.0394472	0.01	3	FALSE	574	[NOT_AVAILABLE]	[NOT_AVAILABLE]
BRCA	TCGA-S3-AA14-01A-11R-A41B-07	0.0368134	0.01	1	FALSE	529	[NOT_AVAILABLE]	[NOT_AVAILABLE]
BRCA	TCGA-S3-AA15-01A-11R-A41B-07	0.0393654	[NOT_AVAILABLE]	2	FALSE	525	[NOT_AVAILABLE]	[NOT_AVAILABLE]
BRCA	TCGA-S3-AA17-01A-11R-A41B-07	0.0396409	0.06	2	FALSE	424	[NOT_AVAILABLE]	[NOT_AVAILABLE]
BRCA	TCGA-UL-AAZ6-01A-11R-A41B-07	0.0433715	0.07	2	FALSE	518	[NOT_AVAILABLE]	[NOT_AVAILABLE]
BRCA	TCGA-UU-A93S-01A-21R-A41B-07	0.0409473	0.07	4	TRUE	116	1	[NOT_AVAILABLE]
BRCA	TCGA-V7-A7HQ-01A-11R-A33J-07	0.0444419	0.13	3	FALSE	2033	6	[NOT_AVAILABLE]
BRCA	TCGA-W8-A86G-01A-21R-A36F-07	0.0375831	0.02	2	FALSE	347	[NOT_AVAILABLE]	[NOT_AVAILABLE]
BRCA	TCGA-WT-AB41-01A-11R-A41B-07	0.0454875	0.02	2	FALSE	1611	[NOT_AVAILABLE]	[NOT_AVAILABLE]
BRCA	TCGA-WT-AB44-01A-11R-A41B-07	0.0454478	0.18	1	FALSE	883	[NOT_AVAILABLE]	[NOT_AVAILABLE]
BRCA	TCGA-XX-A899-01A-11R-A36F-07	0.0364546	0.08	3	FALSE	467	[NOT_AVAILABLE]	[NOT_AVAILABLE]
BRCA	TCGA-XX-A89A-01A-11R-A36F-07	0.0369117	0	2	FALSE	488	[NOT_AVAILABLE]	[NOT_AVAILABLE]
BRCA	TCGA-Z7-A8R5-01A-42R-A41B-07	0.0390676	0.24	3	FALSE	3287	6	[NOT_AVAILABLE]
BRCA	TCGA-Z7-A8R6-01A-11R-A41B-07	0.0392607	0.07	1	FALSE	3256	6	[NOT_AVAILABLE]
KIPAN	TCGA-KL-8323-01A-21R-2315-07	0.0347462	0.01	3	TRUE	1158	4	[NOT_AVAILABLE]
KIPAN	TCGA-KL-8324-11A-01R-2315-07	[NOT_AVAILABLE]	[NOT_AVAILABLE]	2	FALSE	4676	6	[NOT_AVAILABLE]
KIPAN	TCGA-KL-8324-01A-11R-2315-07	0.0353944	0.01	2	FALSE	4676	6	[NOT_AVAILABLE]
KIPAN	TCGA-KL-8325-01A-11R-2315-07	0.0322817	0	2	TRUE	725	2	[NOT_AVAILABLE]
KIPAN	TCGA-KL-8326-11A-01R-2315-07	[NOT_AVAILABLE]	[NOT_AVAILABLE]	3	FALSE	3322	6	[NOT_AVAILABLE]
KIPAN	TCGA-KL-8326-01A-11R-2315-07	0.03439	0.01	3	FALSE	3322	6	[NOT_AVAILABLE]
KIPAN	TCGA-KL-8327-01A-11R-2315-07	0.0429252	[NOT_AVAILABLE]	1	FALSE	4169	6	[NOT_AVAILABLE]
KIPAN	TCGA-KL-8328-01A-11R-2315-07	0.0366661	0.01	2	FALSE	3127	6	[NOT_AVAILABLE]
KIPAN	TCGA-KL-8329-11A-01R-2315-07	[NOT_AVAILABLE]	[NOT_AVAILABLE]	1	FALSE	2752	6	[NOT_AVAILABLE]
KIPAN	TCGA-KL-8329-01A-11R-2315-07	0.0329885	0	1	FALSE	2752	6	[NOT_AVAILABLE]
KIPAN	TCGA-KL-8330-01A-11R-2315-07	0.0346453	0.79	2	FALSE	3304	6	[NOT_AVAILABLE]
KIPAN	TCGA-KL-8331-01A-11R-2315-07	0.0349556	0.05	2	FALSE	3010	6	[NOT_AVAILABLE]
KIPAN	TCGA-KL-8332-11A-01R-2315-07	[NOT_AVAILABLE]	[NOT_AVAILABLE]	1	FALSE	2582	6	[NOT_AVAILABLE]
KIPAN	TCGA-KL-8332-01A-11R-2315-07	0.034473	0	1	FALSE	2582	6	[NOT_AVAILABLE]
KIPAN	TCGA-KL-8333-01A-11R-2315-07	0.0336146	[NOT_AVAILABLE]	2	FALSE	2991	6	[NOT_AVAILABLE]
KIPAN	TCGA-KL-8334-01A-11R-2315-07	0.0338348	0	3	FALSE	2949	6	[NOT_AVAILABLE]
KIPAN	TCGA-KL-8335-01A-11R-2315-07	0.0338729	0.02	3	FALSE	2815	6	[NOT_AVAILABLE]
KIPAN	TCGA-KL-8336-11A-01R-2315-07	[NOT_AVAILABLE]	[NOT_AVAILABLE]	4	TRUE	920	3	[NOT_AVAILABLE]
KIPAN	TCGA-KL-8336-01A-11R-2315-07	0.0341917	0	4	TRUE	920	3	[NOT_AVAILABLE]
KIPAN	TCGA-KL-8337-01A-11R-2315-07	0.0345355	0.82	2	FALSE	1364	[NOT_AVAILABLE]	[NOT_AVAILABLE]
KIPAN	TCGA-KL-8338-01A-11R-2315-07	0.0354067	0.03	3	FALSE	2633	6	[NOT_AVAILABLE]
KIPAN	TCGA-KL-8339-11A-01R-2315-07	[NOT_AVAILABLE]	[NOT_AVAILABLE]	4	TRUE	855	3	[NOT_AVAILABLE]
KIPAN	TCGA-KL-8339-01A-11R-2315-07	0.0359306	0.17	4	TRUE	855	3	[NOT_AVAILABLE]
KIPAN	TCGA-KL-8340-01A-11R-2315-07	0.0329325	0	2	FALSE	2024	6	[NOT_AVAILABLE]
KIPAN	TCGA-KL-8341-01A-11R-2315-07	0.0360353	0.15	4	TRUE	754	3	[NOT_AVAILABLE]
KIPAN	TCGA-KL-8342-01A-11R-2315-07	0.0336073	[NOT_AVAILABLE]	2	FALSE	2248	6	[NOT_AVAILABLE]
KIPAN	TCGA-KL-8343-01A-11R-2315-07	0.0325263	0.06	3	TRUE	2172	6	[NOT_AVAILABLE]
KIPAN	TCGA-KL-8344-01A-11R-2315-07	0.0326332	0	3	FALSE	876	[NOT_AVAILABLE]	[NOT_AVAILABLE]
KIPAN	TCGA-KL-8345-01A-11R-2315-07	0.0329719	0	3	FALSE	1665	[NOT_AVAILABLE]	[NOT_AVAILABLE]
KIPAN	TCGA-KL-8346-01A-11R-2315-07	0.0342095	0.03	2	FALSE	1897	6	[NOT_AVAILABLE]
KIPAN	TCGA-KM-8438-01A-11R-2315-07	0.0352835	0	2	FALSE	4622	6	[NOT_AVAILABLE]
KIPAN	TCGA-KM-8439-01A-11R-2315-07	0.0316006	0	1	FALSE	708	[NOT_AVAILABLE]	[NOT_AVAILABLE]
KIPAN	TCGA-KM-8440-01A-11R-2315-07	0.0338567	0	3	FALSE	1366	[NOT_AVAILABLE]	[NOT_AVAILABLE]
KIPAN	TCGA-KM-8441-01A-11R-2315-07	0.0306405	0	1	FALSE	876	[NOT_AVAILABLE]	[NOT_AVAILABLE]
KIPAN	TCGA-KM-8442-01A-11R-2315-07	0.0337473	0	2	FALSE	1437	[NOT_AVAILABLE]	[NOT_AVAILABLE]
KIPAN	TCGA-KM-8443-01A-11R-2315-07	0.0327393	0	2	FALSE	1520	[NOT_AVAILABLE]	[NOT_AVAILABLE]
KIPAN	TCGA-KM-8476-01A-11R-2315-07	0.0395315	0	1	FALSE	3745	6	[NOT_AVAILABLE]
KIPAN	TCGA-KM-8477-01A-11R-2315-07	0.0335419	0	1	FALSE	1553	[NOT_AVAILABLE]	[NOT_AVAILABLE]
KIPAN	TCGA-KM-8639-01A-11R-2403-07	0.0322224	0.01	1	FALSE	953	[NOT_AVAILABLE]	[NOT_AVAILABLE]
KIPAN	TCGA-KN-8418-01A-11R-2315-07	0.034635	0	2	FALSE	3935	6	[NOT_AVAILABLE]
KIPAN	TCGA-KN-8419-11A-01R-2315-07	[NOT_AVAILABLE]	[NOT_AVAILABLE]	2	FALSE	714	[NOT_AVAILABLE]	[NOT_AVAILABLE]
KIPAN	TCGA-KN-8419-01A-11R-2315-07	0.0321099	[NOT_AVAILABLE]	2	FALSE	714	[NOT_AVAILABLE]	[NOT_AVAILABLE]
KIPAN	TCGA-KN-8421-01A-11R-2315-07	0.0383758	0.83	2	FALSE	2674	6	[NOT_AVAILABLE]
KIPAN	TCGA-KN-8422-11A-01R-2315-07	[NOT_AVAILABLE]	[NOT_AVAILABLE]	1	FALSE	775	[NOT_AVAILABLE]	[NOT_AVAILABLE]
KIPAN	TCGA-KN-8422-01A-11R-2315-07	0.0352069	0	1	FALSE	775	[NOT_AVAILABLE]	[NOT_AVAILABLE]
KIPAN	TCGA-KN-8423-11A-01R-2315-07	[NOT_AVAILABLE]	[NOT_AVAILABLE]	1	FALSE	788	[NOT_AVAILABLE]	[NOT_AVAILABLE]
KIPAN	TCGA-KN-8423-01A-11R-2315-07	0.03376	0	1	FALSE	788	[NOT_AVAILABLE]	[NOT_AVAILABLE]
KIPAN	TCGA-KN-8424-11A-01R-2315-07	[NOT_AVAILABLE]	[NOT_AVAILABLE]	1	FALSE	1983	6	[NOT_AVAILABLE]
KIPAN	TCGA-KN-8424-01A-11R-2315-07	0.033085	0.03	1	FALSE	1983	6	[NOT_AVAILABLE]
KIPAN	TCGA-KN-8425-11A-01R-2315-07	[NOT_AVAILABLE]	[NOT_AVAILABLE]	1	FALSE	3179	6	[NOT_AVAILABLE]
KIPAN	TCGA-KN-8425-01A-11R-2315-07	0.033605	0.12	1	FALSE	3179	6	[NOT_AVAILABLE]
KIPAN	TCGA-KN-8426-11A-01R-2315-07	[NOT_AVAILABLE]	[NOT_AVAILABLE]	4	FALSE	108	[NOT_AVAILABLE]	[NOT_AVAILABLE]
KIPAN	TCGA-KN-8426-01A-11R-2315-07	0.0369267	0.06	4	FALSE	108	[NOT_AVAILABLE]	[NOT_AVAILABLE]
KIPAN	TCGA-KN-8427-11A-01R-2315-07	[NOT_AVAILABLE]	[NOT_AVAILABLE]	4	FALSE	30	[NOT_AVAILABLE]	[NOT_AVAILABLE]
KIPAN	TCGA-KN-8427-01A-11R-2315-07	0.0384387	0.02	4	FALSE	30	[NOT_AVAILABLE]	[NOT_AVAILABLE]
KIPAN	TCGA-KN-8428-11A-01R-2315-07	[NOT_AVAILABLE]	[NOT_AVAILABLE]	2	TRUE	1590	5	[NOT_AVAILABLE]
KIPAN	TCGA-KN-8428-01A-11R-2315-07	0.0358468	0.44	2	TRUE	1590	5	[NOT_AVAILABLE]
KIPAN	TCGA-KN-8429-11A-01R-2315-07	[NOT_AVAILABLE]	[NOT_AVAILABLE]	3	FALSE	2650	6	[NOT_AVAILABLE]
KIPAN	TCGA-KN-8429-01A-11R-2315-07	0.0345613	0.03	3	FALSE	2650	6	[NOT_AVAILABLE]
KIPAN	TCGA-KN-8430-11A-01R-2315-07	[NOT_AVAILABLE]	[NOT_AVAILABLE]	1	[NOT_AVAILABLE]	[NOT_AVAILABLE]	[NOT_AVAILABLE]	[NOT_AVAILABLE]
KIPAN	TCGA-KN-8430-01A-11R-2315-07	0.0347337	[NOT_AVAILABLE]	1	[NOT_AVAILABLE]	[NOT_AVAILABLE]	[NOT_AVAILABLE]	[NOT_AVAILABLE]
KIPAN	TCGA-KN-8431-11A-01R-2315-07	[NOT_AVAILABLE]	[NOT_AVAILABLE]	2	FALSE	588	[NOT_AVAILABLE]	[NOT_AVAILABLE]
KIPAN	TCGA-KN-8431-01A-11R-2315-07	0.0351012	0	2	FALSE	588	[NOT_AVAILABLE]	[NOT_AVAILABLE]
KIPAN	TCGA-KN-8432-11A-01R-2315-07	[NOT_AVAILABLE]	[NOT_AVAILABLE]	2	FALSE	76	[NOT_AVAILABLE]	[NOT_AVAILABLE]
KIPAN	TCGA-KN-8432-01A-11R-2315-07	0.0329507	0	2	FALSE	76	[NOT_AVAILABLE]	[NOT_AVAILABLE]
KIPAN	TCGA-KN-8433-11A-01R-2315-07	[NOT_AVAILABLE]	[NOT_AVAILABLE]	3	FALSE	341	[NOT_AVAILABLE]	[NOT_AVAILABLE]
KIPAN	TCGA-KN-8433-01A-11R-2315-07	0.0350156	0.06	3	FALSE	341	[NOT_AVAILABLE]	[NOT_AVAILABLE]
KIPAN	TCGA-KN-8434-11A-01R-2315-07	[NOT_AVAILABLE]	[NOT_AVAILABLE]	2	FALSE	1797	[NOT_AVAILABLE]	[NOT_AVAILABLE]
KIPAN	TCGA-KN-8434-01A-11R-2315-07	0.0335323	0.03	2	FALSE	1797	[NOT_AVAILABLE]	[NOT_AVAILABLE]
KIPAN	TCGA-KN-8435-11A-01R-2315-07	[NOT_AVAILABLE]	[NOT_AVAILABLE]	2	FALSE	3498	6	[NOT_AVAILABLE]
KIPAN	TCGA-KN-8435-01A-11R-2315-07	0.0357362	0	2	FALSE	3498	6	[NOT_AVAILABLE]
KIPAN	TCGA-KN-8436-11A-01R-2315-07	[NOT_AVAILABLE]	[NOT_AVAILABLE]	2	FALSE	1288	[NOT_AVAILABLE]	[NOT_AVAILABLE]
KIPAN	TCGA-KN-8436-01A-11R-2315-07	0.0358539	0.04	2	FALSE	1288	[NOT_AVAILABLE]	[NOT_AVAILABLE]
KIPAN	TCGA-KN-8437-11A-01R-2315-07	[NOT_AVAILABLE]	[NOT_AVAILABLE]	1	FALSE	3068	6	[NOT_AVAILABLE]
KIPAN	TCGA-KN-8437-01A-11R-2315-07	0.0307355	0	1	FALSE	3068	6	[NOT_AVAILABLE]
KIPAN	TCGA-KO-8403-11A-01R-2315-07	[NOT_AVAILABLE]	[NOT_AVAILABLE]	1	FALSE	3208	6	[NOT_AVAILABLE]
KIPAN	TCGA-KO-8403-01A-11R-2315-07	0.0336925	0	1	FALSE	3208	6	[NOT_AVAILABLE]
KIPAN	TCGA-KO-8404-01A-11R-2315-07	0.0515359	0.35	4	TRUE	325	1	[NOT_AVAILABLE]
KIPAN	TCGA-KO-8405-01A-11R-2315-07	0.0358267	0	3	FALSE	3056	6	[NOT_AVAILABLE]
KIPAN	TCGA-KO-8406-01A-11R-2315-07	0.0329636	0	1	FALSE	3145	6	[NOT_AVAILABLE]
KIPAN	TCGA-KO-8407-01A-11R-2315-07	0.0355802	0	2	FALSE	2820	6	[NOT_AVAILABLE]
KIPAN	TCGA-KO-8408-01A-11R-2315-07	0.0372645	0.02	3	TRUE	507	2	[NOT_AVAILABLE]
KIPAN	TCGA-KO-8409-01A-11R-2315-07	0.0387803	0.01	2	FALSE	3180	6	[NOT_AVAILABLE]
KIPAN	TCGA-KO-8410-01A-11R-2315-07	0.0334408	0	1	FALSE	3136	6	[NOT_AVAILABLE]
KIPAN	TCGA-KO-8411-01A-11R-2315-07	0.0326269	0	1	FALSE	3958	6	[NOT_AVAILABLE]
KIPAN	TCGA-KO-8413-01A-11R-2315-07	0.0333049	0.06	1	FALSE	3038	6	[NOT_AVAILABLE]
KIPAN	TCGA-KO-8414-01A-11R-2315-07	0.0357632	0.02	2	FALSE	3212	6	[NOT_AVAILABLE]
KIPAN	TCGA-KO-8415-11A-01R-2315-07	[NOT_AVAILABLE]	[NOT_AVAILABLE]	1	FALSE	2939	6	[NOT_AVAILABLE]
KIPAN	TCGA-KO-8415-01A-11R-2315-07	0.0345947	0.04	1	FALSE	2939	6	[NOT_AVAILABLE]
KIPAN	TCGA-KO-8416-01A-11R-2315-07	0.0330653	0	3	FALSE	2752	6	[NOT_AVAILABLE]
KIPAN	TCGA-KO-8417-01A-11R-2315-07	0.0339819	0	1	FALSE	2815	6	[NOT_AVAILABLE]
KIPAN	TCGA-3Z-A93Z-01A-11R-A37O-07	0.0328023	0.05	1	FALSE	385	[NOT_AVAILABLE]	[NOT_AVAILABLE]
KIPAN	TCGA-6D-AA2E-01A-11R-A37O-07	0.0344959	0	1	FALSE	362	[NOT_AVAILABLE]	[NOT_AVAILABLE]
KIPAN	TCGA-A3-3306-01A-01R-0864-07	0.0340934	[NOT_AVAILABLE]	1	FALSE	1120	[NOT_AVAILABLE]	[NOT_AVAILABLE]
KIPAN	TCGA-A3-3307-01A-01R-0864-07	0.0348828	[NOT_AVAILABLE]	3	FALSE	1436	[NOT_AVAILABLE]	[NOT_AVAILABLE]
KIPAN	TCGA-A3-3308-01A-02R-1325-07	0.0339627	0.04	3	FALSE	16	[NOT_AVAILABLE]	[NOT_AVAILABLE]
KIPAN	TCGA-A3-3311-01A-02R-1325-07	0.0320354	0.1	1	TRUE	1191	4	[NOT_AVAILABLE]
KIPAN	TCGA-A3-3313-01A-02R-1325-07	0.0346843	0.34	1	TRUE	735	3	[NOT_AVAILABLE]
KIPAN	TCGA-A3-3316-01A-01R-0864-07	0.0362158	0.2	2	FALSE	1493	[NOT_AVAILABLE]	[NOT_AVAILABLE]
KIPAN	TCGA-A3-3317-01A-02R-1325-07	0.0333251	0.01	2	FALSE	1491	[NOT_AVAILABLE]	[NOT_AVAILABLE]
KIPAN	TCGA-A3-3319-01A-02R-1325-07	0.0365811	0.19	1	FALSE	1130	[NOT_AVAILABLE]	[NOT_AVAILABLE]
KIPAN	TCGA-A3-3320-01A-02R-1325-07	0.0335409	0.03	1	FALSE	1508	[NOT_AVAILABLE]	[NOT_AVAILABLE]
KIPAN	TCGA-A3-3322-01A-02R-1325-07	0.0330809	0.07	1	FALSE	1478	[NOT_AVAILABLE]	[NOT_AVAILABLE]
KIPAN	TCGA-A3-3323-01A-02R-1325-07	0.0346064	0.09	1	FALSE	1106	[NOT_AVAILABLE]	[NOT_AVAILABLE]
KIPAN	TCGA-A3-3324-01A-02R-1325-07	0.0351747	[NOT_AVAILABLE]	1	FALSE	1186	[NOT_AVAILABLE]	[NOT_AVAILABLE]
KIPAN	TCGA-A3-3325-01A-01R-0864-07	0.0341121	[NOT_AVAILABLE]	1	TRUE	1170	4	[NOT_AVAILABLE]
KIPAN	TCGA-A3-3326-01A-01R-0864-07	0.0354698	0	1	FALSE	1137	[NOT_AVAILABLE]	[NOT_AVAILABLE]
KIPAN	TCGA-A3-3328-01A-01R-0864-07	0.0339692	[NOT_AVAILABLE]	1	FALSE	1385	[NOT_AVAILABLE]	[NOT_AVAILABLE]
KIPAN	TCGA-A3-3329-01A-01R-0864-07	0.0348133	[NOT_AVAILABLE]	1	FALSE	1624	[NOT_AVAILABLE]	[NOT_AVAILABLE]
KIPAN	TCGA-A3-3331-01A-02R-1325-07	0.033331	0.03	1	FALSE	1485	[NOT_AVAILABLE]	[NOT_AVAILABLE]
KIPAN	TCGA-A3-3335-01A-01R-0864-07	0.0341171	[NOT_AVAILABLE]	2	FALSE	1886	6	[NOT_AVAILABLE]
KIPAN	TCGA-A3-3343-01A-01R-0864-07	0.0321639	[NOT_AVAILABLE]	2	FALSE	945	[NOT_AVAILABLE]	[NOT_AVAILABLE]
KIPAN	TCGA-A3-3346-01A-01R-1766-07	0.0380025	0.07	1	TRUE	137	1	[NOT_AVAILABLE]
KIPAN	TCGA-A3-3347-01A-02R-1325-07	0.0373336	0.53	3	TRUE	1610	5	[NOT_AVAILABLE]
KIPAN	TCGA-A3-3349-01A-01R-1188-07	0.0345079	[NOT_AVAILABLE]	1	FALSE	1385	[NOT_AVAILABLE]	[NOT_AVAILABLE]
KIPAN	TCGA-A3-3351-01A-02R-1325-07	0.0367567	0	2	FALSE	910	[NOT_AVAILABLE]	[NOT_AVAILABLE]
KIPAN	TCGA-A3-3352-01A-01R-0864-07	0.03401	[NOT_AVAILABLE]	3	TRUE	561	2	[NOT_AVAILABLE]
KIPAN	TCGA-A3-3357-01A-02R-1420-07	0.0337673	0	2	FALSE	2688	6	[NOT_AVAILABLE]
KIPAN	TCGA-A3-3358-11A-01R-1541-07	[NOT_AVAILABLE]	[NOT_AVAILABLE]	1	FALSE	1307	[NOT_AVAILABLE]	[NOT_AVAILABLE]
KIPAN	TCGA-A3-3358-01A-01R-1541-07	0.03513	0.06	1	FALSE	1307	[NOT_AVAILABLE]	[NOT_AVAILABLE]
KIPAN	TCGA-A3-3359-01A-01R-0864-07	0.0340759	[NOT_AVAILABLE]	1	FALSE	2504	6	[NOT_AVAILABLE]
KIPAN	TCGA-A3-3362-01A-02R-1325-07	0.0323385	[NOT_AVAILABLE]	1	FALSE	1559	[NOT_AVAILABLE]	[NOT_AVAILABLE]
KIPAN	TCGA-A3-3363-01A-01R-0864-07	0.0334659	0	2	FALSE	319	[NOT_AVAILABLE]	[NOT_AVAILABLE]
KIPAN	TCGA-A3-3365-01A-01R-0864-07	0.0363139	[NOT_AVAILABLE]	1	FALSE	873	[NOT_AVAILABLE]	[NOT_AVAILABLE]
KIPAN	TCGA-A3-3367-01A-02R-1420-07	0.0346256	0.02	1	FALSE	2270	6	[NOT_AVAILABLE]
KIPAN	TCGA-A3-3370-01A-02R-1420-07	0.0345872	0.01	1	FALSE	2274	6	[NOT_AVAILABLE]
KIPAN	TCGA-A3-3372-01A-02R-1325-07	0.0349678	0	3	FALSE	735	[NOT_AVAILABLE]	[NOT_AVAILABLE]
KIPAN	TCGA-A3-3373-01A-02R-1420-07	0.0322832	0	1	FALSE	1621	[NOT_AVAILABLE]	[NOT_AVAILABLE]
KIPAN	TCGA-A3-3374-01A-02R-1325-07	0.033071	[NOT_AVAILABLE]	1	FALSE	1314	[NOT_AVAILABLE]	[NOT_AVAILABLE]
KIPAN	TCGA-A3-3376-01A-02R-1420-07	0.0354854	0	1	TRUE	1696	5	[NOT_AVAILABLE]
KIPAN	TCGA-A3-3378-01A-02R-1325-07	0.0343612	0	1	FALSE	630	[NOT_AVAILABLE]	[NOT_AVAILABLE]
KIPAN	TCGA-A3-3380-01A-01R-0864-07	0.0340859	0.04	1	FALSE	567	[NOT_AVAILABLE]	[NOT_AVAILABLE]
KIPAN	TCGA-A3-3382-01A-02R-1325-07	0.0363572	0.01	1	FALSE	574	[NOT_AVAILABLE]	[NOT_AVAILABLE]
KIPAN	TCGA-A3-3383-01A-02R-1325-07	0.0347217	0	1	FALSE	861	[NOT_AVAILABLE]	[NOT_AVAILABLE]
KIPAN	TCGA-A3-3385-01A-02R-1420-07	0.0322166	0	1	FALSE	1993	6	[NOT_AVAILABLE]
KIPAN	TCGA-A3-3387-11A-01R-1541-07	[NOT_AVAILABLE]	[NOT_AVAILABLE]	1	FALSE	617	[NOT_AVAILABLE]	[NOT_AVAILABLE]
KIPAN	TCGA-A3-3387-01A-01R-1541-07	0.0349296	0.29	1	FALSE	617	[NOT_AVAILABLE]	[NOT_AVAILABLE]
KIPAN	TCGA-A3-A6NI-01A-11R-A33J-07	0.0341412	0.43	1	FALSE	1018	[NOT_AVAILABLE]	[NOT_AVAILABLE]
KIPAN	TCGA-A3-A6NJ-01A-12R-A33J-07	0.0329445	0	1	FALSE	468	[NOT_AVAILABLE]	[NOT_AVAILABLE]
KIPAN	TCGA-A3-A6NL-01A-11R-A33J-07	0.0357945	0.03	1	FALSE	689	[NOT_AVAILABLE]	[NOT_AVAILABLE]
KIPAN	TCGA-A3-A6NN-01A-12R-A33J-07	0.035311	0.04	1	FALSE	3	[NOT_AVAILABLE]	[NOT_AVAILABLE]
KIPAN	TCGA-A3-A8CQ-01A-11R-A37O-07	0.0345333	0	1	FALSE	3	[NOT_AVAILABLE]	[NOT_AVAILABLE]
KIPAN	TCGA-A3-A8OU-01A-11R-A37O-07	0.0336589	0.1	1	FALSE	0	[NOT_AVAILABLE]	[NOT_AVAILABLE]
KIPAN	TCGA-A3-A8OV-01A-11R-A37O-07	0.0337358	0	1	FALSE	340	[NOT_AVAILABLE]	[NOT_AVAILABLE]
KIPAN	TCGA-A3-A8OW-01A-11R-A37O-07	0.0347187	0	3	FALSE	323	[NOT_AVAILABLE]	[NOT_AVAILABLE]
KIPAN	TCGA-A3-A8OX-01A-11R-A37O-07	0.0334986	0	1	FALSE	0	[NOT_AVAILABLE]	[NOT_AVAILABLE]
KIPAN	TCGA-AK-3425-01A-02R-1277-07	0.0332884	[NOT_AVAILABLE]	1	FALSE	3343	6	[NOT_AVAILABLE]
KIPAN	TCGA-AK-3426-01A-02R-1325-07	0.0467126	0.06	3	TRUE	885	3	[NOT_AVAILABLE]
KIPAN	TCGA-AK-3427-01A-01R-0864-07	0.0341568	[NOT_AVAILABLE]	1	FALSE	3583	6	[NOT_AVAILABLE]
KIPAN	TCGA-AK-3428-01A-02R-1277-07	0.0337874	[NOT_AVAILABLE]	3	FALSE	3728	6	[NOT_AVAILABLE]
KIPAN	TCGA-AK-3429-01A-02R-1325-07	0.0323367	[NOT_AVAILABLE]	2	FALSE	3328	6	[NOT_AVAILABLE]
KIPAN	TCGA-AK-3431-01A-02R-1277-07	0.0335602	[NOT_AVAILABLE]	2	TRUE	2241	6	[NOT_AVAILABLE]
KIPAN	TCGA-AK-3433-01A-02R-1277-07	0.0327905	[NOT_AVAILABLE]	2	FALSE	3409	6	[NOT_AVAILABLE]
KIPAN	TCGA-AK-3434-01A-02R-1277-07	0.0364075	[NOT_AVAILABLE]	1	FALSE	2087	6	[NOT_AVAILABLE]
KIPAN	TCGA-AK-3436-01A-02R-1325-07	0.0355829	0.37	4	FALSE	3331	6	[NOT_AVAILABLE]
KIPAN	TCGA-AK-3440-01A-02R-1277-07	0.0337499	0.03	1	FALSE	2865	6	[NOT_AVAILABLE]
KIPAN	TCGA-AK-3443-01A-02R-1325-07	0.0317422	0.01	2	FALSE	1423	[NOT_AVAILABLE]	[NOT_AVAILABLE]
KIPAN	TCGA-AK-3444-01A-02R-1325-07	0.0321385	0	1	FALSE	1471	[NOT_AVAILABLE]	[NOT_AVAILABLE]
KIPAN	TCGA-AK-3445-01A-02R-1277-07	0.0399914	[NOT_AVAILABLE]	3	FALSE	2392	6	[NOT_AVAILABLE]
KIPAN	TCGA-AK-3447-01A-01R-1766-07	0.0383198	0.02	2	FALSE	1217	[NOT_AVAILABLE]	[NOT_AVAILABLE]
KIPAN	TCGA-AK-3450-01A-02R-1277-07	0.0331552	[NOT_AVAILABLE]	1	FALSE	1779	[NOT_AVAILABLE]	[NOT_AVAILABLE]
KIPAN	TCGA-AK-3451-01A-02R-1188-07	0.0356851	0	2	FALSE	2868	6	[NOT_AVAILABLE]
KIPAN	TCGA-AK-3453-01A-02R-1277-07	0.0310851	[NOT_AVAILABLE]	2	FALSE	2531	6	[NOT_AVAILABLE]
KIPAN	TCGA-AK-3454-01A-02R-1277-07	0.0340629	[NOT_AVAILABLE]	1	FALSE	874	[NOT_AVAILABLE]	[NOT_AVAILABLE]
KIPAN	TCGA-AK-3455-01A-01R-0864-07	0.0341003	0	3	TRUE	683	2	[NOT_AVAILABLE]
KIPAN	TCGA-AK-3456-01A-02R-1325-07	0.0314265	0.07	2	FALSE	1143	[NOT_AVAILABLE]	[NOT_AVAILABLE]
KIPAN	TCGA-AK-3458-01A-01R-1503-07	0.0377892	0	1	FALSE	1168	[NOT_AVAILABLE]	[NOT_AVAILABLE]
KIPAN	TCGA-AK-3460-01A-02R-1277-07	0.0337996	[NOT_AVAILABLE]	1	FALSE	2508	6	[NOT_AVAILABLE]
KIPAN	TCGA-AK-3461-01A-02R-1277-07	0.0366638	[NOT_AVAILABLE]	1	FALSE	2217	6	[NOT_AVAILABLE]
KIPAN	TCGA-AK-3465-01A-02R-1325-07	0.0326096	0.06	1	FALSE	369	[NOT_AVAILABLE]	[NOT_AVAILABLE]
KIPAN	TCGA-AS-3777-01A-01R-0864-07	0.0357113	0	1	FALSE	1238	[NOT_AVAILABLE]	[NOT_AVAILABLE]
KIPAN	TCGA-AS-3778-01A-01R-A32Z-07	0.0347434	0	1	FALSE	43	[NOT_AVAILABLE]	[NOT_AVAILABLE]
KIPAN	TCGA-B0-4688-01A-01R-1277-07	0.0414555	[NOT_AVAILABLE]	4	TRUE	101	1	[NOT_AVAILABLE]
KIPAN	TCGA-B0-4690-01A-01R-1277-07	0.0379171	[NOT_AVAILABLE]	4	TRUE	43	1	[NOT_AVAILABLE]
KIPAN	TCGA-B0-4691-01A-01R-1277-07	0.036662	[NOT_AVAILABLE]	4	TRUE	139	1	[NOT_AVAILABLE]
KIPAN	TCGA-B0-4693-01A-01R-1277-07	0.0326662	[NOT_AVAILABLE]	3	TRUE	77	1	[NOT_AVAILABLE]
KIPAN	TCGA-B0-4694-01A-01R-1277-07	0.0333916	[NOT_AVAILABLE]	3	TRUE	106	1	[NOT_AVAILABLE]
KIPAN	TCGA-B0-4696-01A-01R-1277-07	0.0430009	[NOT_AVAILABLE]	3	TRUE	866	3	[NOT_AVAILABLE]
KIPAN	TCGA-B0-4697-01A-01R-1277-07	0.0459155	[NOT_AVAILABLE]	4	TRUE	578	2	[NOT_AVAILABLE]
KIPAN	TCGA-B0-4698-01A-01R-1503-07	0.0413985	0.16	4	TRUE	42	1	[NOT_AVAILABLE]
KIPAN	TCGA-B0-4699-01A-01R-1277-07	0.038349	[NOT_AVAILABLE]	4	TRUE	110	1	[NOT_AVAILABLE]
KIPAN	TCGA-B0-4700-11A-01R-1541-07	[NOT_AVAILABLE]	[NOT_AVAILABLE]	4	TRUE	1980	6	[NOT_AVAILABLE]
KIPAN	TCGA-B0-4700-01A-02R-1541-07	0.034859	0.31	4	TRUE	1980	6	[NOT_AVAILABLE]
KIPAN	TCGA-B0-4701-01A-01R-1277-07	0.036202	[NOT_AVAILABLE]	4	TRUE	238	1	[NOT_AVAILABLE]
KIPAN	TCGA-B0-4703-01A-01R-1277-07	0.0366373	[NOT_AVAILABLE]	4	TRUE	182	1	[NOT_AVAILABLE]
KIPAN	TCGA-B0-4706-01A-01R-1503-07	0.0385704	0	3	TRUE	65	1	[NOT_AVAILABLE]
KIPAN	TCGA-B0-4707-01A-01R-1277-07	0.0386505	[NOT_AVAILABLE]	3	TRUE	600	2	[NOT_AVAILABLE]
KIPAN	TCGA-B0-4710-01A-01R-1503-07	0.0380234	0	3	FALSE	1755	[NOT_AVAILABLE]	[NOT_AVAILABLE]
KIPAN	TCGA-B0-4712-11A-02R-1503-07	[NOT_AVAILABLE]	[NOT_AVAILABLE]	4	TRUE	1337	4	[NOT_AVAILABLE]
KIPAN	TCGA-B0-4712-01A-01R-1503-07	0.0374613	0.06	4	TRUE	1337	4	[NOT_AVAILABLE]
KIPAN	TCGA-B0-4713-01A-01R-1277-07	0.036333	[NOT_AVAILABLE]	3	TRUE	202	1	[NOT_AVAILABLE]
KIPAN	TCGA-B0-4714-01A-01R-1277-07	0.0402831	[NOT_AVAILABLE]	4	TRUE	99	1	[NOT_AVAILABLE]
KIPAN	TCGA-B0-4718-01A-01R-1277-07	0.0407047	[NOT_AVAILABLE]	3	FALSE	1778	[NOT_AVAILABLE]	[NOT_AVAILABLE]
KIPAN	TCGA-B0-4810-01A-01R-1503-07	0.0366519	0.05	3	TRUE	478	2	[NOT_AVAILABLE]
KIPAN	TCGA-B0-4811-01A-01R-1503-07	0.0439376	0.04	3	TRUE	1417	4	[NOT_AVAILABLE]
KIPAN	TCGA-B0-4813-01A-01R-1277-07	0.0456585	[NOT_AVAILABLE]	3	TRUE	18	1	[NOT_AVAILABLE]
KIPAN	TCGA-B0-4814-01A-01R-1277-07	0.0348527	[NOT_AVAILABLE]	4	TRUE	168	1	[NOT_AVAILABLE]
KIPAN	TCGA-B0-4815-01A-01R-1503-07	0.0401801	0.16	3	TRUE	1588	5	[NOT_AVAILABLE]
KIPAN	TCGA-B0-4816-01A-01R-1503-07	0.0348972	0	2	TRUE	1371	4	[NOT_AVAILABLE]
KIPAN	TCGA-B0-4817-01A-01R-1277-07	0.0389494	[NOT_AVAILABLE]	3	TRUE	1019	3	[NOT_AVAILABLE]
KIPAN	TCGA-B0-4818-01A-01R-1503-07	0.0345025	0	2	TRUE	510	2	[NOT_AVAILABLE]
KIPAN	TCGA-B0-4819-01A-01R-1277-07	0.0406092	[NOT_AVAILABLE]	4	TRUE	183	1	[NOT_AVAILABLE]
KIPAN	TCGA-B0-4821-01A-01R-1503-07	0.0484089	0.38	3	TRUE	1230	4	[NOT_AVAILABLE]
KIPAN	TCGA-B0-4822-01A-01R-1277-07	0.0419244	[NOT_AVAILABLE]	2	TRUE	1111	4	[NOT_AVAILABLE]
KIPAN	TCGA-B0-4823-01A-02R-1420-07	0.0325159	[NOT_AVAILABLE]	1	TRUE	454	2	[NOT_AVAILABLE]
KIPAN	TCGA-B0-4824-01A-01R-1277-07	0.0350443	[NOT_AVAILABLE]	1	TRUE	1657	5	[NOT_AVAILABLE]
KIPAN	TCGA-B0-4827-01A-02R-1420-07	0.0327042	0	3	TRUE	885	3	[NOT_AVAILABLE]
KIPAN	TCGA-B0-4828-01A-01R-1277-07	0.0372547	[NOT_AVAILABLE]	4	TRUE	307	1	[NOT_AVAILABLE]
KIPAN	TCGA-B0-4833-01A-01R-1305-07	0.038591	[NOT_AVAILABLE]	1	TRUE	2386	6	[NOT_AVAILABLE]
KIPAN	TCGA-B0-4834-01A-01R-1305-07	0.0320246	[NOT_AVAILABLE]	1	TRUE	2090	6	[NOT_AVAILABLE]
KIPAN	TCGA-B0-4836-01A-01R-1305-07	0.0361034	[NOT_AVAILABLE]	4	TRUE	1238	4	[NOT_AVAILABLE]
KIPAN	TCGA-B0-4837-01A-01R-1305-07	0.0362584	[NOT_AVAILABLE]	1	TRUE	1378	4	[NOT_AVAILABLE]
KIPAN	TCGA-B0-4838-01A-01R-1305-07	0.0371102	[NOT_AVAILABLE]	1	TRUE	834	3	[NOT_AVAILABLE]
KIPAN	TCGA-B0-4839-01A-01R-1305-07	0.0339377	[NOT_AVAILABLE]	1	TRUE	1639	5	[NOT_AVAILABLE]
KIPAN	TCGA-B0-4841-01A-01R-1277-07	0.0400228	[NOT_AVAILABLE]	4	TRUE	204	1	[NOT_AVAILABLE]
KIPAN	TCGA-B0-4842-01A-02R-1420-07	0.0384348	0.01	3	TRUE	1724	5	[NOT_AVAILABLE]
KIPAN	TCGA-B0-4843-01A-01R-1277-07	0.0413663	[NOT_AVAILABLE]	3	TRUE	320	1	[NOT_AVAILABLE]
KIPAN	TCGA-B0-4844-01A-01R-1277-07	0.0368869	[NOT_AVAILABLE]	4	TRUE	313	1	[NOT_AVAILABLE]
KIPAN	TCGA-B0-4845-01A-01R-1277-07	0.0378954	[NOT_AVAILABLE]	4	TRUE	1986	6	[NOT_AVAILABLE]
KIPAN	TCGA-B0-4846-01A-01R-1277-07	0.03387	[NOT_AVAILABLE]	4	TRUE	1200	4	[NOT_AVAILABLE]
KIPAN	TCGA-B0-4847-01A-01R-1277-07	0.0438768	[NOT_AVAILABLE]	4	TRUE	793	3	[NOT_AVAILABLE]
KIPAN	TCGA-B0-4848-01A-01R-1277-07	0.0323966	[NOT_AVAILABLE]	3	TRUE	883	3	[NOT_AVAILABLE]
KIPAN	TCGA-B0-4849-01A-01R-1277-07	0.0361133	[NOT_AVAILABLE]	3	TRUE	69	1	[NOT_AVAILABLE]
KIPAN	TCGA-B0-4852-01A-01R-1503-07	0.0372302	0.11	2	TRUE	1121	4	[NOT_AVAILABLE]
KIPAN	TCGA-B0-4945-01A-01R-1420-07	0.0347165	0.07	1	TRUE	2145	6	[NOT_AVAILABLE]
KIPAN	TCGA-B0-5075-01A-01R-1334-07	0.0329855	[NOT_AVAILABLE]	3	TRUE	637	2	[NOT_AVAILABLE]
KIPAN	TCGA-B0-5077-01A-01R-1334-07	0.0346417	0	1	TRUE	1317	4	[NOT_AVAILABLE]
KIPAN	TCGA-B0-5080-01A-01R-1503-07	0.0349462	0.2	4	TRUE	342	1	[NOT_AVAILABLE]
KIPAN	TCGA-B0-5081-01A-01R-1334-07	0.0374691	0.26	3	TRUE	362	1	[NOT_AVAILABLE]
KIPAN	TCGA-B0-5083-01A-02R-1420-07	0.0324264	[NOT_AVAILABLE]	1	TRUE	1045	3	[NOT_AVAILABLE]
KIPAN	TCGA-B0-5084-01A-01R-1334-07	0.041098	0.05	4	TRUE	222	1	[NOT_AVAILABLE]
KIPAN	TCGA-B0-5085-01A-01R-1334-07	0.043205	[NOT_AVAILABLE]	3	TRUE	770	3	[NOT_AVAILABLE]
KIPAN	TCGA-B0-5088-01A-01R-1334-07	0.0358092	0.01	1	TRUE	563	2	[NOT_AVAILABLE]
KIPAN	TCGA-B0-5092-01A-01R-1420-07	0.0394549	0.15	4	TRUE	459	2	[NOT_AVAILABLE]
KIPAN	TCGA-B0-5094-01A-01R-1420-07	0.0364141	0.05	4	TRUE	333	1	[NOT_AVAILABLE]
KIPAN	TCGA-B0-5095-01A-01R-1420-07	0.0376978	0.12	3	TRUE	245	1	[NOT_AVAILABLE]
KIPAN	TCGA-B0-5096-01A-01R-1420-07	0.0349029	0	3	TRUE	68	1	[NOT_AVAILABLE]
KIPAN	TCGA-B0-5097-01A-01R-1420-07	0.035537	0.19	3	FALSE	665	[NOT_AVAILABLE]	[NOT_AVAILABLE]
KIPAN	TCGA-B0-5098-01A-01R-1420-07	0.0433798	0.01	1	TRUE	1584	5	[NOT_AVAILABLE]
KIPAN	TCGA-B0-5099-01A-01R-1420-07	0.0359264	0.06	3	TRUE	485	2	[NOT_AVAILABLE]
KIPAN	TCGA-B0-5100-01A-01R-1420-07	0.0390794	0	3	TRUE	1913	6	[NOT_AVAILABLE]
KIPAN	TCGA-B0-5102-01A-01R-1420-07	0.0339048	0	1	TRUE	2764	6	[NOT_AVAILABLE]
KIPAN	TCGA-B0-5104-01A-01R-1420-07	0.0332138	0	1	TRUE	2752	6	[NOT_AVAILABLE]
KIPAN	TCGA-B0-5106-01A-01R-1420-07	0.0373992	0	1	TRUE	1598	5	[NOT_AVAILABLE]
KIPAN	TCGA-B0-5107-01A-01R-1420-07	0.0383804	0	4	TRUE	927	3	[NOT_AVAILABLE]
KIPAN	TCGA-B0-5108-01A-01R-1420-07	0.0353706	0	3	FALSE	1782	[NOT_AVAILABLE]	[NOT_AVAILABLE]
KIPAN	TCGA-B0-5109-01A-02R-1420-07	0.0383235	0.08	3	TRUE	587	2	[NOT_AVAILABLE]
KIPAN	TCGA-B0-5110-01A-01R-1420-07	0.0330144	0	1	FALSE	2009	6	[NOT_AVAILABLE]
KIPAN	TCGA-B0-5113-01A-01R-1420-07	0.0340422	0.09	3	FALSE	1175	[NOT_AVAILABLE]	[NOT_AVAILABLE]
KIPAN	TCGA-B0-5115-01A-01R-1420-07	0.0345659	0.11	4	FALSE	1604	[NOT_AVAILABLE]	[NOT_AVAILABLE]
KIPAN	TCGA-B0-5116-01A-02R-1420-07	0.0340959	0.07	3	FALSE	1274	[NOT_AVAILABLE]	[NOT_AVAILABLE]
KIPAN	TCGA-B0-5117-01A-01R-1420-07	0.0350313	0.04	1	FALSE	1608	[NOT_AVAILABLE]	[NOT_AVAILABLE]
KIPAN	TCGA-B0-5119-01A-02R-1420-07	0.0324857	0	1	FALSE	1552	[NOT_AVAILABLE]	[NOT_AVAILABLE]
KIPAN	TCGA-B0-5120-01A-01R-1420-07	0.0336478	0	1	FALSE	1169	[NOT_AVAILABLE]	[NOT_AVAILABLE]
KIPAN	TCGA-B0-5121-01A-02R-1420-07	0.0345594	0.02	1	FALSE	1485	[NOT_AVAILABLE]	[NOT_AVAILABLE]
KIPAN	TCGA-B0-5399-01A-01R-1503-07	0.0340112	[NOT_AVAILABLE]	1	FALSE	1411	[NOT_AVAILABLE]	[NOT_AVAILABLE]
KIPAN	TCGA-B0-5400-01A-01R-1503-07	0.0358712	0.09	3	FALSE	1733	[NOT_AVAILABLE]	[NOT_AVAILABLE]
KIPAN	TCGA-B0-5402-11A-01R-1503-07	[NOT_AVAILABLE]	[NOT_AVAILABLE]	4	FALSE	1290	[NOT_AVAILABLE]	[NOT_AVAILABLE]
KIPAN	TCGA-B0-5402-01A-01R-1503-07	0.0342599	0.01	4	FALSE	1290	[NOT_AVAILABLE]	[NOT_AVAILABLE]
KIPAN	TCGA-B0-5690-11A-01R-1541-07	[NOT_AVAILABLE]	[NOT_AVAILABLE]	1	FALSE	3392	6	[NOT_AVAILABLE]
KIPAN	TCGA-B0-5690-01A-11R-1541-07	0.0349186	0.04	1	FALSE	3392	6	[NOT_AVAILABLE]
KIPAN	TCGA-B0-5691-11A-01R-1541-07	[NOT_AVAILABLE]	[NOT_AVAILABLE]	1	FALSE	3431	6	[NOT_AVAILABLE]
KIPAN	TCGA-B0-5691-01A-11R-1541-07	0.0316187	0	1	FALSE	3431	6	[NOT_AVAILABLE]
KIPAN	TCGA-B0-5692-01A-11R-1541-07	0.0347077	0	3	FALSE	3944	6	[NOT_AVAILABLE]
KIPAN	TCGA-B0-5693-01A-11R-1541-07	0.0332719	0.02	1	FALSE	4074	6	[NOT_AVAILABLE]
KIPAN	TCGA-B0-5694-11A-01R-1541-07	[NOT_AVAILABLE]	[NOT_AVAILABLE]	3	TRUE	480	2	[NOT_AVAILABLE]
KIPAN	TCGA-B0-5694-01A-11R-1541-07	0.0329216	0.03	3	TRUE	480	2	[NOT_AVAILABLE]
KIPAN	TCGA-B0-5695-01A-11R-1541-07	0.0319728	0.03	1	FALSE	2150	6	[NOT_AVAILABLE]
KIPAN	TCGA-B0-5696-11A-01R-1541-07	[NOT_AVAILABLE]	[NOT_AVAILABLE]	3	FALSE	2609	6	[NOT_AVAILABLE]
KIPAN	TCGA-B0-5696-01A-11R-1541-07	0.0307228	0.24	3	FALSE	2609	6	[NOT_AVAILABLE]
KIPAN	TCGA-B0-5697-11A-01R-1541-07	[NOT_AVAILABLE]	[NOT_AVAILABLE]	1	FALSE	2630	6	[NOT_AVAILABLE]
KIPAN	TCGA-B0-5697-01A-11R-1541-07	0.0316801	0.03	1	FALSE	2630	6	[NOT_AVAILABLE]
KIPAN	TCGA-B0-5698-01A-11R-1672-07	0.0304	0.03	1	FALSE	3631	6	[NOT_AVAILABLE]
KIPAN	TCGA-B0-5699-11A-01R-1541-07	[NOT_AVAILABLE]	[NOT_AVAILABLE]	1	FALSE	3841	6	[NOT_AVAILABLE]
KIPAN	TCGA-B0-5699-01A-11R-1541-07	0.0321529	0	1	FALSE	3841	6	[NOT_AVAILABLE]
KIPAN	TCGA-B0-5700-01A-11R-1541-07	0.0311428	[NOT_AVAILABLE]	1	FALSE	1790	[NOT_AVAILABLE]	[NOT_AVAILABLE]
KIPAN	TCGA-B0-5701-11A-01R-1541-07	[NOT_AVAILABLE]	[NOT_AVAILABLE]	3	FALSE	2461	6	[NOT_AVAILABLE]
KIPAN	TCGA-B0-5701-01A-11R-1541-07	0.0349773	0.01	3	FALSE	2461	6	[NOT_AVAILABLE]
KIPAN	TCGA-B0-5702-01A-11R-1541-07	0.0585361	[NOT_AVAILABLE]	1	FALSE	2172	6	[NOT_AVAILABLE]
KIPAN	TCGA-B0-5703-11A-01R-1541-07	[NOT_AVAILABLE]	[NOT_AVAILABLE]	1	FALSE	2246	6	[NOT_AVAILABLE]
KIPAN	TCGA-B0-5703-01A-11R-1541-07	0.0338476	0	1	FALSE	2246	6	[NOT_AVAILABLE]
KIPAN	TCGA-B0-5705-11A-01R-1541-07	[NOT_AVAILABLE]	[NOT_AVAILABLE]	1	FALSE	4537	6	[NOT_AVAILABLE]
KIPAN	TCGA-B0-5705-01A-11R-1541-07	0.0313851	0	1	FALSE	4537	6	[NOT_AVAILABLE]
KIPAN	TCGA-B0-5706-11A-01R-1541-07	[NOT_AVAILABLE]	[NOT_AVAILABLE]	2	FALSE	3205	6	[NOT_AVAILABLE]
KIPAN	TCGA-B0-5706-01A-11R-1541-07	0.0329455	[NOT_AVAILABLE]	2	FALSE	3205	6	[NOT_AVAILABLE]
KIPAN	TCGA-B0-5707-01A-11R-1541-07	0.0318976	[NOT_AVAILABLE]	1	FALSE	3744	6	[NOT_AVAILABLE]
KIPAN	TCGA-B0-5709-11A-01R-1541-07	[NOT_AVAILABLE]	[NOT_AVAILABLE]	3	FALSE	3974	6	[NOT_AVAILABLE]
KIPAN	TCGA-B0-5709-01A-11R-1541-07	0.0334295	0.03	3	FALSE	3974	6	[NOT_AVAILABLE]
KIPAN	TCGA-B0-5710-01A-11R-1672-07	0.0352333	0.03	1	FALSE	2430	6	[NOT_AVAILABLE]
KIPAN	TCGA-B0-5711-11A-01R-1672-07	[NOT_AVAILABLE]	[NOT_AVAILABLE]	3	FALSE	3989	6	[NOT_AVAILABLE]
KIPAN	TCGA-B0-5711-01A-11R-1672-07	0.0321098	0.02	3	FALSE	3989	6	[NOT_AVAILABLE]
KIPAN	TCGA-B0-5712-11A-01R-1672-07	[NOT_AVAILABLE]	[NOT_AVAILABLE]	4	FALSE	2722	6	[NOT_AVAILABLE]
KIPAN	TCGA-B0-5712-01A-11R-1672-07	0.0354013	0.03	4	FALSE	2722	6	[NOT_AVAILABLE]
KIPAN	TCGA-B0-5713-01A-11R-1672-07	0.0315969	0.09	3	FALSE	2782	6	[NOT_AVAILABLE]
KIPAN	TCGA-B0-5812-01A-11R-1672-07	0.0321267	0.01	1	FALSE	3834	6	[NOT_AVAILABLE]
KIPAN	TCGA-B2-3923-01A-02R-1325-07	0.0334256	0	2	FALSE	992	[NOT_AVAILABLE]	[NOT_AVAILABLE]
KIPAN	TCGA-B2-3924-01A-02R-1325-07	0.0334793	0.19	1	FALSE	1092	[NOT_AVAILABLE]	[NOT_AVAILABLE]
KIPAN	TCGA-B2-4098-01A-02R-1325-07	0.0349077	0.01	1	TRUE	51	1	[NOT_AVAILABLE]
KIPAN	TCGA-B2-4099-01A-02R-1188-07	0.0341316	0.18	1	FALSE	972	[NOT_AVAILABLE]	[NOT_AVAILABLE]
KIPAN	TCGA-B2-4101-01A-02R-1277-07	0.0347924	[NOT_AVAILABLE]	2	FALSE	648	[NOT_AVAILABLE]	[NOT_AVAILABLE]
KIPAN	TCGA-B2-4102-01A-02R-1325-07	0.0332816	0.03	1	FALSE	952	[NOT_AVAILABLE]	[NOT_AVAILABLE]
KIPAN	TCGA-B2-5633-01A-01R-1541-07	0.0339384	0.02	1	FALSE	963	[NOT_AVAILABLE]	[NOT_AVAILABLE]
KIPAN	TCGA-B2-5635-01A-01R-1541-07	0.0326232	0	1	FALSE	755	[NOT_AVAILABLE]	[NOT_AVAILABLE]
KIPAN	TCGA-B2-5636-11A-01R-1541-07	[NOT_AVAILABLE]	[NOT_AVAILABLE]	1	FALSE	919	[NOT_AVAILABLE]	[NOT_AVAILABLE]
KIPAN	TCGA-B2-5636-01A-02R-1541-07	0.032739	[NOT_AVAILABLE]	1	FALSE	919	[NOT_AVAILABLE]	[NOT_AVAILABLE]
KIPAN	TCGA-B2-5639-01A-01R-1541-07	0.0304531	0	4	TRUE	1003	3	[NOT_AVAILABLE]
KIPAN	TCGA-B2-5641-11A-01R-1541-07	[NOT_AVAILABLE]	[NOT_AVAILABLE]	1	FALSE	656	[NOT_AVAILABLE]	[NOT_AVAILABLE]
KIPAN	TCGA-B2-5641-01A-01R-1541-07	0.032743	0.19	1	FALSE	656	[NOT_AVAILABLE]	[NOT_AVAILABLE]
KIPAN	TCGA-B2-A4SR-01A-11R-A266-07	0.0344956	0	2	FALSE	507	[NOT_AVAILABLE]	[NOT_AVAILABLE]
KIPAN	TCGA-B4-5377-01A-01R-1503-07	0.0324821	0	4	FALSE	365	[NOT_AVAILABLE]	[NOT_AVAILABLE]
KIPAN	TCGA-B4-5378-01A-01R-1503-07	0.0325773	0	1	FALSE	175	[NOT_AVAILABLE]	[NOT_AVAILABLE]
KIPAN	TCGA-B4-5832-01A-11R-1672-07	0.0380153	0.19	3	FALSE	155	[NOT_AVAILABLE]	[NOT_AVAILABLE]
KIPAN	TCGA-B4-5834-01A-11R-1672-07	0.0318452	0	1	FALSE	26	[NOT_AVAILABLE]	[NOT_AVAILABLE]
KIPAN	TCGA-B4-5835-01A-11R-1672-07	0.0357166	0.18	1	FALSE	16	[NOT_AVAILABLE]	[NOT_AVAILABLE]
KIPAN	TCGA-B4-5836-01A-11R-1672-07	0.0320266	0.02	1	FALSE	141	[NOT_AVAILABLE]	[NOT_AVAILABLE]
KIPAN	TCGA-B4-5838-01A-11R-1672-07	0.0321774	0.04	4	FALSE	166	[NOT_AVAILABLE]	[NOT_AVAILABLE]
KIPAN	TCGA-B4-5843-01A-11R-1672-07	0.0328264	0	1	FALSE	11	[NOT_AVAILABLE]	[NOT_AVAILABLE]
KIPAN	TCGA-B4-5844-01A-11R-1672-07	0.0305572	0	2	FALSE	7	[NOT_AVAILABLE]	[NOT_AVAILABLE]
KIPAN	TCGA-B8-4143-01A-01R-1188-07	0.0429072	0.35	4	TRUE	709	2	[NOT_AVAILABLE]
KIPAN	TCGA-B8-4146-01B-11R-1672-07	0.0346212	0.04	1	FALSE	511	[NOT_AVAILABLE]	[NOT_AVAILABLE]
KIPAN	TCGA-B8-4148-01A-02R-1325-07	0.0352595	0.01	1	FALSE	1520	[NOT_AVAILABLE]	[NOT_AVAILABLE]
KIPAN	TCGA-B8-4151-01A-01R-1188-07	0.0314148	0	3	FALSE	1299	[NOT_AVAILABLE]	[NOT_AVAILABLE]
KIPAN	TCGA-B8-4153-01B-11R-1672-07	0.0345343	0	3	FALSE	762	[NOT_AVAILABLE]	[NOT_AVAILABLE]
KIPAN	TCGA-B8-4154-01A-01R-1188-07	0.0342845	0	1	FALSE	1380	[NOT_AVAILABLE]	[NOT_AVAILABLE]
KIPAN	TCGA-B8-4619-11A-01R-1758-07	[NOT_AVAILABLE]	[NOT_AVAILABLE]	1	FALSE	523	[NOT_AVAILABLE]	[NOT_AVAILABLE]
KIPAN	TCGA-B8-4619-01A-02R-1325-07	0.0326071	0	1	FALSE	523	[NOT_AVAILABLE]	[NOT_AVAILABLE]
KIPAN	TCGA-B8-4620-11A-01R-1758-07	[NOT_AVAILABLE]	[NOT_AVAILABLE]	3	FALSE	777	[NOT_AVAILABLE]	[NOT_AVAILABLE]
KIPAN	TCGA-B8-4620-01A-02R-1325-07	0.0360064	0	3	FALSE	777	[NOT_AVAILABLE]	[NOT_AVAILABLE]
KIPAN	TCGA-B8-4621-01A-01R-1503-07	0.0317241	0.01	1	FALSE	788	[NOT_AVAILABLE]	[NOT_AVAILABLE]
KIPAN	TCGA-B8-4622-11A-01R-1758-07	[NOT_AVAILABLE]	[NOT_AVAILABLE]	4	FALSE	1525	[NOT_AVAILABLE]	[NOT_AVAILABLE]
KIPAN	TCGA-B8-4622-01A-02R-1277-07	0.0347943	[NOT_AVAILABLE]	4	FALSE	1525	[NOT_AVAILABLE]	[NOT_AVAILABLE]
KIPAN	TCGA-B8-5158-01A-01R-1420-07	0.0345581	0.07	3	FALSE	1218	[NOT_AVAILABLE]	[NOT_AVAILABLE]
KIPAN	TCGA-B8-5159-01A-01R-1420-07	0.0343151	[NOT_AVAILABLE]	1	FALSE	722	[NOT_AVAILABLE]	[NOT_AVAILABLE]
KIPAN	TCGA-B8-5162-01A-01R-1420-07	0.0345238	0	2	FALSE	36	[NOT_AVAILABLE]	[NOT_AVAILABLE]
KIPAN	TCGA-B8-5163-01A-01R-1420-07	0.0336914	0.03	3	FALSE	822	[NOT_AVAILABLE]	[NOT_AVAILABLE]
KIPAN	TCGA-B8-5164-01A-01R-1420-07	0.0320664	0	3	FALSE	26	[NOT_AVAILABLE]	[NOT_AVAILABLE]
KIPAN	TCGA-B8-5165-01A-01R-1420-07	0.0313762	0.03	1	FALSE	737	[NOT_AVAILABLE]	[NOT_AVAILABLE]
KIPAN	TCGA-B8-5545-01A-01R-1672-07	0.0315837	[NOT_AVAILABLE]	1	FALSE	1525	[NOT_AVAILABLE]	[NOT_AVAILABLE]
KIPAN	TCGA-B8-5546-01A-01R-1541-07	0.0312937	0	1	FALSE	505	[NOT_AVAILABLE]	[NOT_AVAILABLE]
KIPAN	TCGA-B8-5549-11A-01R-1541-07	[NOT_AVAILABLE]	[NOT_AVAILABLE]	1	FALSE	194	[NOT_AVAILABLE]	[NOT_AVAILABLE]
KIPAN	TCGA-B8-5549-01A-01R-1541-07	0.0321555	0.02	1	FALSE	194	[NOT_AVAILABLE]	[NOT_AVAILABLE]
KIPAN	TCGA-B8-5550-01A-01R-1541-07	0.0314621	0	3	FALSE	1476	[NOT_AVAILABLE]	[NOT_AVAILABLE]
KIPAN	TCGA-B8-5551-01A-01R-1541-07	0.0360784	0.44	1	FALSE	16	[NOT_AVAILABLE]	[NOT_AVAILABLE]
KIPAN	TCGA-B8-5552-11A-01R-1672-07	[NOT_AVAILABLE]	[NOT_AVAILABLE]	1	FALSE	1046	[NOT_AVAILABLE]	[NOT_AVAILABLE]
KIPAN	TCGA-B8-5552-01B-11R-1672-07	0.0328727	0	1	FALSE	1046	[NOT_AVAILABLE]	[NOT_AVAILABLE]
KIPAN	TCGA-B8-5553-01A-01R-1541-07	0.0321464	0	1	FALSE	435	[NOT_AVAILABLE]	[NOT_AVAILABLE]
KIPAN	TCGA-B8-A54D-01A-21R-A266-07	0.0382135	0	3	FALSE	830	[NOT_AVAILABLE]	[NOT_AVAILABLE]
KIPAN	TCGA-B8-A54E-01A-11R-A266-07	0.035056	0	1	FALSE	909	[NOT_AVAILABLE]	[NOT_AVAILABLE]
KIPAN	TCGA-B8-A54F-01A-11R-A266-07	0.0374359	0	1	FALSE	519	[NOT_AVAILABLE]	[NOT_AVAILABLE]
KIPAN	TCGA-B8-A54G-01A-11R-A266-07	0.0381808	0	1	FALSE	53	[NOT_AVAILABLE]	[NOT_AVAILABLE]
KIPAN	TCGA-B8-A54H-01A-11R-A33J-07	0.0349936	0.09	2	FALSE	256	[NOT_AVAILABLE]	[NOT_AVAILABLE]
KIPAN	TCGA-B8-A54I-01A-21R-A33J-07	0.0377048	0	1	FALSE	150	[NOT_AVAILABLE]	[NOT_AVAILABLE]
KIPAN	TCGA-B8-A54J-01A-11R-A33J-07	0.0354761	0.05	2	FALSE	528	[NOT_AVAILABLE]	[NOT_AVAILABLE]
KIPAN	TCGA-B8-A54K-01A-11R-A33J-07	0.0367332	[NOT_AVAILABLE]	1	FALSE	469	[NOT_AVAILABLE]	[NOT_AVAILABLE]
KIPAN	TCGA-B8-A7U6-01A-12R-A37O-07	0.0350806	0.03	1	FALSE	495	[NOT_AVAILABLE]	[NOT_AVAILABLE]
KIPAN	TCGA-B8-A8YJ-01A-13R-A39I-07	0.0372206	0.07	1	FALSE	431	[NOT_AVAILABLE]	[NOT_AVAILABLE]
KIPAN	TCGA-BP-4158-01A-02R-1289-07	0.0352841	[NOT_AVAILABLE]	1	FALSE	3377	6	[NOT_AVAILABLE]
KIPAN	TCGA-BP-4159-01A-02R-1289-07	0.034182	[NOT_AVAILABLE]	1	TRUE	2601	6	[NOT_AVAILABLE]
KIPAN	TCGA-BP-4160-01A-02R-1289-07	0.0326497	[NOT_AVAILABLE]	3	FALSE	2881	6	[NOT_AVAILABLE]
KIPAN	TCGA-BP-4161-01A-02R-1325-07	0.035793	0.39	1	FALSE	2746	6	[NOT_AVAILABLE]
KIPAN	TCGA-BP-4162-01A-02R-1325-07	0.0343532	0	1	FALSE	3074	6	[NOT_AVAILABLE]
KIPAN	TCGA-BP-4163-01A-02R-1325-07	0.0347083	0	3	FALSE	2839	6	[NOT_AVAILABLE]
KIPAN	TCGA-BP-4164-01A-02R-1325-07	0.033471	0	3	TRUE	992	3	[NOT_AVAILABLE]
KIPAN	TCGA-BP-4165-01A-02R-1289-07	0.0378972	[NOT_AVAILABLE]	1	FALSE	3037	6	[NOT_AVAILABLE]
KIPAN	TCGA-BP-4166-01A-02R-1289-07	0.0328784	[NOT_AVAILABLE]	3	FALSE	13	[NOT_AVAILABLE]	[NOT_AVAILABLE]
KIPAN	TCGA-BP-4167-01A-02R-1325-07	0.0393531	0.6	3	FALSE	2718	6	[NOT_AVAILABLE]
KIPAN	TCGA-BP-4169-01A-02R-1289-07	0.0367015	[NOT_AVAILABLE]	2	TRUE	701	2	[NOT_AVAILABLE]
KIPAN	TCGA-BP-4170-01A-02R-1289-07	0.0345073	[NOT_AVAILABLE]	1	TRUE	2343	6	[NOT_AVAILABLE]
KIPAN	TCGA-BP-4173-01A-02R-1289-07	0.0359027	[NOT_AVAILABLE]	2	FALSE	1893	6	[NOT_AVAILABLE]
KIPAN	TCGA-BP-4174-01A-02R-1289-07	0.0334324	[NOT_AVAILABLE]	2	FALSE	1879	6	[NOT_AVAILABLE]
KIPAN	TCGA-BP-4176-01A-02R-1289-07	0.0350733	[NOT_AVAILABLE]	1	FALSE	1955	6	[NOT_AVAILABLE]
KIPAN	TCGA-BP-4177-01A-02R-1420-07	0.0314785	[NOT_AVAILABLE]	1	FALSE	1670	[NOT_AVAILABLE]	[NOT_AVAILABLE]
KIPAN	TCGA-BP-4325-01A-02R-1289-07	0.0344016	[NOT_AVAILABLE]	1	FALSE	2964	6	[NOT_AVAILABLE]
KIPAN	TCGA-BP-4326-01A-01R-1289-07	0.0379283	[NOT_AVAILABLE]	1	TRUE	1625	5	[NOT_AVAILABLE]
KIPAN	TCGA-BP-4327-01A-01R-1289-07	0.0372629	[NOT_AVAILABLE]	2	TRUE	109	1	[NOT_AVAILABLE]
KIPAN	TCGA-BP-4329-01A-02R-1289-07	0.033207	[NOT_AVAILABLE]	3	TRUE	845	3	[NOT_AVAILABLE]
KIPAN	TCGA-BP-4330-01A-01R-1289-07	0.0362361	[NOT_AVAILABLE]	3	FALSE	1888	6	[NOT_AVAILABLE]
KIPAN	TCGA-BP-4331-01A-01R-1289-07	0.0335038	[NOT_AVAILABLE]	1	TRUE	2454	6	[NOT_AVAILABLE]
KIPAN	TCGA-BP-4332-01A-01R-1289-07	0.0349041	[NOT_AVAILABLE]	3	FALSE	1133	[NOT_AVAILABLE]	[NOT_AVAILABLE]
KIPAN	TCGA-BP-4334-01A-01R-1289-07	0.0402422	[NOT_AVAILABLE]	3	TRUE	645	2	[NOT_AVAILABLE]
KIPAN	TCGA-BP-4335-01A-01R-1289-07	0.0394263	[NOT_AVAILABLE]	4	TRUE	475	2	[NOT_AVAILABLE]
KIPAN	TCGA-BP-4337-01A-01R-1289-07	0.0383912	[NOT_AVAILABLE]	3	TRUE	2	1	[NOT_AVAILABLE]
KIPAN	TCGA-BP-4338-01A-01R-1289-07	0.0348867	[NOT_AVAILABLE]	1	FALSE	2859	6	[NOT_AVAILABLE]
KIPAN	TCGA-BP-4340-01A-01R-1289-07	0.0361632	[NOT_AVAILABLE]	1	TRUE	562	2	[NOT_AVAILABLE]
KIPAN	TCGA-BP-4341-01A-01R-1289-07	0.0367062	[NOT_AVAILABLE]	3	TRUE	1589	5	[NOT_AVAILABLE]
KIPAN	TCGA-BP-4342-01A-01R-1289-07	0.0385636	[NOT_AVAILABLE]	2	TRUE	2256	6	[NOT_AVAILABLE]
KIPAN	TCGA-BP-4343-01A-02R-1289-07	0.0365136	[NOT_AVAILABLE]	3	TRUE	1912	6	[NOT_AVAILABLE]
KIPAN	TCGA-BP-4344-01A-01R-1289-07	0.0339907	[NOT_AVAILABLE]	1	FALSE	1666	[NOT_AVAILABLE]	[NOT_AVAILABLE]
KIPAN	TCGA-BP-4345-01A-01R-1289-07	0.0386434	[NOT_AVAILABLE]	3	FALSE	1516	[NOT_AVAILABLE]	[NOT_AVAILABLE]
KIPAN	TCGA-BP-4346-01A-01R-1289-07	0.036934	[NOT_AVAILABLE]	3	TRUE	1493	5	[NOT_AVAILABLE]
KIPAN	TCGA-BP-4347-01A-01R-1289-07	0.0355853	[NOT_AVAILABLE]	3	FALSE	1367	[NOT_AVAILABLE]	[NOT_AVAILABLE]
KIPAN	TCGA-BP-4349-01A-01R-1289-07	0.0382106	[NOT_AVAILABLE]	1	FALSE	372	[NOT_AVAILABLE]	[NOT_AVAILABLE]
KIPAN	TCGA-BP-4351-01A-01R-1289-07	0.0412689	[NOT_AVAILABLE]	3	FALSE	970	[NOT_AVAILABLE]	[NOT_AVAILABLE]
KIPAN	TCGA-BP-4352-01A-01R-1289-07	0.0466548	[NOT_AVAILABLE]	4	TRUE	344	1	[NOT_AVAILABLE]
KIPAN	TCGA-BP-4353-01A-02R-1289-07	0.0371582	[NOT_AVAILABLE]	1	TRUE	375	2	[NOT_AVAILABLE]
KIPAN	TCGA-BP-4354-01A-02R-1289-07	0.0391308	[NOT_AVAILABLE]	4	TRUE	1034	3	[NOT_AVAILABLE]
KIPAN	TCGA-BP-4355-01A-01R-1289-07	0.0402029	[NOT_AVAILABLE]	3	TRUE	953	3	[NOT_AVAILABLE]
KIPAN	TCGA-BP-4756-01A-01R-1289-07	0.0346222	[NOT_AVAILABLE]	1	FALSE	374	[NOT_AVAILABLE]	[NOT_AVAILABLE]
KIPAN	TCGA-BP-4758-01A-01R-1289-07	0.0367438	[NOT_AVAILABLE]	1	FALSE	2208	6	[NOT_AVAILABLE]
KIPAN	TCGA-BP-4759-01A-01R-1289-07	0.034726	[NOT_AVAILABLE]	1	FALSE	2372	6	[NOT_AVAILABLE]
KIPAN	TCGA-BP-4760-01A-02R-1420-07	0.0314007	0	1	FALSE	2361	6	[NOT_AVAILABLE]
KIPAN	TCGA-BP-4761-01A-01R-1289-07	0.0411366	[NOT_AVAILABLE]	3	FALSE	182	[NOT_AVAILABLE]	[NOT_AVAILABLE]
KIPAN	TCGA-BP-4762-01A-02R-1289-07	0.0322323	[NOT_AVAILABLE]	1	TRUE	1343	4	[NOT_AVAILABLE]
KIPAN	TCGA-BP-4763-01A-01R-1289-07	0.0372931	[NOT_AVAILABLE]	1	TRUE	1270	4	[NOT_AVAILABLE]
KIPAN	TCGA-BP-4765-01A-01R-1289-07	0.0343265	[NOT_AVAILABLE]	1	FALSE	2184	6	[NOT_AVAILABLE]
KIPAN	TCGA-BP-4766-01A-01R-1289-07	0.0339921	[NOT_AVAILABLE]	1	FALSE	1462	[NOT_AVAILABLE]	[NOT_AVAILABLE]
KIPAN	TCGA-BP-4768-01A-01R-1289-07	0.0344584	[NOT_AVAILABLE]	1	FALSE	400	[NOT_AVAILABLE]	[NOT_AVAILABLE]
KIPAN	TCGA-BP-4769-01A-01R-1289-07	0.0340169	[NOT_AVAILABLE]	1	FALSE	1876	6	[NOT_AVAILABLE]
KIPAN	TCGA-BP-4770-01A-01R-1503-07	0.040757	0.22	4	TRUE	329	1	[NOT_AVAILABLE]
KIPAN	TCGA-BP-4771-01A-01R-1289-07	0.0380096	[NOT_AVAILABLE]	4	TRUE	162	1	[NOT_AVAILABLE]
KIPAN	TCGA-BP-4774-01A-01R-1289-07	0.0359014	[NOT_AVAILABLE]	1	FALSE	1885	6	[NOT_AVAILABLE]
KIPAN	TCGA-BP-4775-01A-01R-1289-07	0.0351116	[NOT_AVAILABLE]	1	FALSE	1843	6	[NOT_AVAILABLE]
KIPAN	TCGA-BP-4776-01A-01R-1289-07	0.0370711	[NOT_AVAILABLE]	1	FALSE	411	[NOT_AVAILABLE]	[NOT_AVAILABLE]
KIPAN	TCGA-BP-4777-01A-01R-1289-07	0.0343782	[NOT_AVAILABLE]	1	FALSE	1731	[NOT_AVAILABLE]	[NOT_AVAILABLE]
KIPAN	TCGA-BP-4781-01A-01R-1305-07	0.0339547	[NOT_AVAILABLE]	1	FALSE	2080	6	[NOT_AVAILABLE]
KIPAN	TCGA-BP-4782-01A-02R-1420-07	0.0321617	0.05	1	FALSE	354	[NOT_AVAILABLE]	[NOT_AVAILABLE]
KIPAN	TCGA-BP-4784-01A-01R-1305-07	0.0328169	[NOT_AVAILABLE]	1	FALSE	1854	6	[NOT_AVAILABLE]
KIPAN	TCGA-BP-4787-01A-01R-1305-07	0.0352025	[NOT_AVAILABLE]	4	TRUE	480	2	[NOT_AVAILABLE]
KIPAN	TCGA-BP-4789-01A-01R-1305-07	0.0340803	[NOT_AVAILABLE]	1	FALSE	1489	[NOT_AVAILABLE]	[NOT_AVAILABLE]
KIPAN	TCGA-BP-4790-01A-01R-1305-07	0.0354962	[NOT_AVAILABLE]	1	TRUE	1111	4	[NOT_AVAILABLE]
KIPAN	TCGA-BP-4795-01A-02R-1420-07	0.0329119	0	1	FALSE	620	[NOT_AVAILABLE]	[NOT_AVAILABLE]
KIPAN	TCGA-BP-4797-01A-01R-1305-07	0.0320907	[NOT_AVAILABLE]	3	FALSE	1107	[NOT_AVAILABLE]	[NOT_AVAILABLE]
KIPAN	TCGA-BP-4798-01A-01R-1305-07	0.0383475	[NOT_AVAILABLE]	3	TRUE	334	1	[NOT_AVAILABLE]
KIPAN	TCGA-BP-4799-01A-01R-1305-07	0.0383662	[NOT_AVAILABLE]	3	TRUE	1133	4	[NOT_AVAILABLE]
KIPAN	TCGA-BP-4801-01A-02R-1420-07	0.0316683	[NOT_AVAILABLE]	1	FALSE	1124	[NOT_AVAILABLE]	[NOT_AVAILABLE]
KIPAN	TCGA-BP-4803-01A-01R-1305-07	0.0324476	[NOT_AVAILABLE]	3	FALSE	204	[NOT_AVAILABLE]	[NOT_AVAILABLE]
KIPAN	TCGA-BP-4804-01A-02R-1305-07	0.0348735	[NOT_AVAILABLE]	1	FALSE	1459	[NOT_AVAILABLE]	[NOT_AVAILABLE]
KIPAN	TCGA-BP-4807-01A-01R-1305-07	0.0314557	[NOT_AVAILABLE]	1	FALSE	211	[NOT_AVAILABLE]	[NOT_AVAILABLE]
KIPAN	TCGA-BP-4959-01A-01R-1334-07	0.0312181	[NOT_AVAILABLE]	1	FALSE	2660	6	[NOT_AVAILABLE]
KIPAN	TCGA-BP-4960-01A-01R-1334-07	0.0376603	0.31	2	FALSE	2172	6	[NOT_AVAILABLE]
KIPAN	TCGA-BP-4961-01A-01R-1334-07	0.0332031	0.12	1	FALSE	1935	6	[NOT_AVAILABLE]
KIPAN	TCGA-BP-4962-01A-01R-1334-07	0.0319451	0.24	2	FALSE	1785	[NOT_AVAILABLE]	[NOT_AVAILABLE]
KIPAN	TCGA-BP-4963-01A-01R-1334-07	0.0359717	[NOT_AVAILABLE]	1	FALSE	1834	6	[NOT_AVAILABLE]
KIPAN	TCGA-BP-4964-01A-01R-1334-07	0.033281	0.18	1	FALSE	1862	6	[NOT_AVAILABLE]
KIPAN	TCGA-BP-4965-01A-01R-1334-07	0.0331899	0.02	1	FALSE	1871	6	[NOT_AVAILABLE]
KIPAN	TCGA-BP-4967-01A-01R-1334-07	0.0340756	0.28	3	FALSE	205	[NOT_AVAILABLE]	[NOT_AVAILABLE]
KIPAN	TCGA-BP-4968-01A-01R-1334-07	0.0368216	0.23	1	FALSE	1746	[NOT_AVAILABLE]	[NOT_AVAILABLE]
KIPAN	TCGA-BP-4969-01A-01R-1334-07	0.037077	[NOT_AVAILABLE]	1	FALSE	1794	[NOT_AVAILABLE]	[NOT_AVAILABLE]
KIPAN	TCGA-BP-4970-01A-01R-1334-07	0.0330718	0.03	3	FALSE	433	[NOT_AVAILABLE]	[NOT_AVAILABLE]
KIPAN	TCGA-BP-4971-01A-01R-1334-07	0.0421556	0.09	3	FALSE	1487	[NOT_AVAILABLE]	[NOT_AVAILABLE]
KIPAN	TCGA-BP-4972-01A-01R-1334-07	0.0329299	0	3	FALSE	1502	[NOT_AVAILABLE]	[NOT_AVAILABLE]
KIPAN	TCGA-BP-4973-01A-01R-1334-07	0.036106	0.23	3	FALSE	1384	[NOT_AVAILABLE]	[NOT_AVAILABLE]
KIPAN	TCGA-BP-4974-01A-01R-1334-07	0.0379009	0.2	4	TRUE	210	1	[NOT_AVAILABLE]
KIPAN	TCGA-BP-4975-01A-01R-1334-07	0.0318489	0	1	FALSE	1433	[NOT_AVAILABLE]	[NOT_AVAILABLE]
KIPAN	TCGA-BP-4976-01A-01R-1334-07	0.031375	[NOT_AVAILABLE]	1	FALSE	1632	[NOT_AVAILABLE]	[NOT_AVAILABLE]
KIPAN	TCGA-BP-4977-01A-01R-1334-07	0.0339532	0.05	1	FALSE	454	[NOT_AVAILABLE]	[NOT_AVAILABLE]
KIPAN	TCGA-BP-4981-01A-01R-1334-07	0.0399152	0.03	3	TRUE	1097	4	[NOT_AVAILABLE]
KIPAN	TCGA-BP-4982-01A-01R-1334-07	0.0340466	[NOT_AVAILABLE]	1	FALSE	1014	[NOT_AVAILABLE]	[NOT_AVAILABLE]
KIPAN	TCGA-BP-4983-01A-01R-1334-07	0.0395596	0.69	3	FALSE	1413	[NOT_AVAILABLE]	[NOT_AVAILABLE]
KIPAN	TCGA-BP-4985-01A-01R-1334-07	0.0352644	0.1	3	TRUE	952	3	[NOT_AVAILABLE]
KIPAN	TCGA-BP-4986-01A-01R-1334-07	0.0357346	[NOT_AVAILABLE]	1	FALSE	785	[NOT_AVAILABLE]	[NOT_AVAILABLE]
KIPAN	TCGA-BP-4987-01A-01R-1334-07	0.0346272	0	1	FALSE	1124	[NOT_AVAILABLE]	[NOT_AVAILABLE]
KIPAN	TCGA-BP-4988-01A-01R-1334-07	0.0451745	[NOT_AVAILABLE]	1	TRUE	828	3	[NOT_AVAILABLE]
KIPAN	TCGA-BP-4989-01A-01R-1334-07	0.0388373	0.04	3	FALSE	118	[NOT_AVAILABLE]	[NOT_AVAILABLE]
KIPAN	TCGA-BP-4991-01A-01R-1334-07	0.0355173	0.1	1	FALSE	1413	[NOT_AVAILABLE]	[NOT_AVAILABLE]
KIPAN	TCGA-BP-4992-01A-01R-1334-07	0.0477496	0.01	1	FALSE	501	[NOT_AVAILABLE]	[NOT_AVAILABLE]
KIPAN	TCGA-BP-4993-01A-02R-1420-07	0.0334451	[NOT_AVAILABLE]	1	FALSE	177	[NOT_AVAILABLE]	[NOT_AVAILABLE]
KIPAN	TCGA-BP-4994-01A-01R-1334-07	0.0311283	0.25	1	FALSE	1308	[NOT_AVAILABLE]	[NOT_AVAILABLE]
KIPAN	TCGA-BP-4995-01A-01R-1334-07	0.0319567	[NOT_AVAILABLE]	1	FALSE	1371	[NOT_AVAILABLE]	[NOT_AVAILABLE]
KIPAN	TCGA-BP-4998-01A-01R-1334-07	0.0364828	0.12	1	FALSE	932	[NOT_AVAILABLE]	[NOT_AVAILABLE]
KIPAN	TCGA-BP-4999-01A-01R-1334-07	0.033358	0	1	FALSE	1266	[NOT_AVAILABLE]	[NOT_AVAILABLE]
KIPAN	TCGA-BP-5000-01A-01R-1334-07	0.0349547	0.17	1	FALSE	563	[NOT_AVAILABLE]	[NOT_AVAILABLE]
KIPAN	TCGA-BP-5001-01A-01R-1334-07	0.040799	[NOT_AVAILABLE]	1	FALSE	1177	[NOT_AVAILABLE]	[NOT_AVAILABLE]
KIPAN	TCGA-BP-5004-01A-01R-1334-07	0.0339538	0	1	FALSE	1126	[NOT_AVAILABLE]	[NOT_AVAILABLE]
KIPAN	TCGA-BP-5006-01A-01R-1334-07	0.0321474	[NOT_AVAILABLE]	1	FALSE	840	[NOT_AVAILABLE]	[NOT_AVAILABLE]
KIPAN	TCGA-BP-5007-01A-01R-1334-07	0.0345619	0	2	FALSE	1140	[NOT_AVAILABLE]	[NOT_AVAILABLE]
KIPAN	TCGA-BP-5008-01A-01R-1334-07	0.0337342	0.06	1	FALSE	1071	[NOT_AVAILABLE]	[NOT_AVAILABLE]
KIPAN	TCGA-BP-5009-01A-01R-1334-07	0.0357059	[NOT_AVAILABLE]	1	TRUE	1092	3	[NOT_AVAILABLE]
KIPAN	TCGA-BP-5010-01A-02R-1420-07	0.0404957	0.01	3	TRUE	878	3	[NOT_AVAILABLE]
KIPAN	TCGA-BP-5168-01A-01R-1420-07	0.0322415	[NOT_AVAILABLE]	1	TRUE	1463	5	[NOT_AVAILABLE]
KIPAN	TCGA-BP-5169-01A-01R-1426-07	0.040603	0.91	1	FALSE	193	[NOT_AVAILABLE]	[NOT_AVAILABLE]
KIPAN	TCGA-BP-5170-01A-01R-1426-07	0.0341083	0	1	FALSE	2412	6	[NOT_AVAILABLE]
KIPAN	TCGA-BP-5173-01A-01R-1426-07	0.0327668	0.1	1	TRUE	53	1	[NOT_AVAILABLE]
KIPAN	TCGA-BP-5174-01A-01R-1426-07	0.0322873	0	1	FALSE	2257	6	[NOT_AVAILABLE]
KIPAN	TCGA-BP-5175-01A-01R-1426-07	0.0388281	0.49	1	FALSE	932	[NOT_AVAILABLE]	[NOT_AVAILABLE]
KIPAN	TCGA-BP-5176-01A-01R-1426-07	0.0299194	0.01	1	TRUE	1590	5	[NOT_AVAILABLE]
KIPAN	TCGA-BP-5177-01A-01R-1426-07	0.0351447	0.08	1	FALSE	293	[NOT_AVAILABLE]	[NOT_AVAILABLE]
KIPAN	TCGA-BP-5178-01A-01R-1426-07	0.0352477	0.11	4	TRUE	1912	6	[NOT_AVAILABLE]
KIPAN	TCGA-BP-5180-01A-01R-1426-07	0.0343838	0	1	FALSE	2263	6	[NOT_AVAILABLE]
KIPAN	TCGA-BP-5181-01A-01R-1426-07	0.0310301	[NOT_AVAILABLE]	1	FALSE	1495	[NOT_AVAILABLE]	[NOT_AVAILABLE]
KIPAN	TCGA-BP-5182-01A-01R-1426-07	0.0322943	[NOT_AVAILABLE]	1	FALSE	1165	[NOT_AVAILABLE]	[NOT_AVAILABLE]
KIPAN	TCGA-BP-5183-01A-01R-1426-07	0.0334757	0	3	FALSE	1291	[NOT_AVAILABLE]	[NOT_AVAILABLE]
KIPAN	TCGA-BP-5184-01A-01R-1426-07	0.0313485	0	1	FALSE	1133	[NOT_AVAILABLE]	[NOT_AVAILABLE]
KIPAN	TCGA-BP-5185-01A-01R-1426-07	0.0376781	0.04	1	FALSE	1132	[NOT_AVAILABLE]	[NOT_AVAILABLE]
KIPAN	TCGA-BP-5186-01A-01R-1426-07	0.0315046	0	1	FALSE	693	[NOT_AVAILABLE]	[NOT_AVAILABLE]
KIPAN	TCGA-BP-5187-01A-01R-1426-07	0.0348725	0.03	1	FALSE	406	[NOT_AVAILABLE]	[NOT_AVAILABLE]
KIPAN	TCGA-BP-5189-01A-02R-1426-07	0.0333674	0	1	TRUE	822	3	[NOT_AVAILABLE]
KIPAN	TCGA-BP-5190-01A-01R-1426-07	0.0318007	0	1	FALSE	1011	[NOT_AVAILABLE]	[NOT_AVAILABLE]
KIPAN	TCGA-BP-5191-01A-01R-1426-07	0.0389729	0	3	FALSE	967	[NOT_AVAILABLE]	[NOT_AVAILABLE]
KIPAN	TCGA-BP-5192-01A-01R-1426-07	0.0296674	0	1	FALSE	714	[NOT_AVAILABLE]	[NOT_AVAILABLE]
KIPAN	TCGA-BP-5194-01A-02R-1426-07	0.0313163	0	1	FALSE	408	[NOT_AVAILABLE]	[NOT_AVAILABLE]
KIPAN	TCGA-BP-5195-01A-02R-1426-07	0.0318136	0.13	1	FALSE	749	[NOT_AVAILABLE]	[NOT_AVAILABLE]
KIPAN	TCGA-BP-5196-01A-01R-1426-07	0.0345487	0	1	FALSE	1018	[NOT_AVAILABLE]	[NOT_AVAILABLE]
KIPAN	TCGA-BP-5198-01A-01R-1426-07	0.0333792	0.04	3	FALSE	603	[NOT_AVAILABLE]	[NOT_AVAILABLE]
KIPAN	TCGA-BP-5199-01A-01R-1426-07	0.037232	[NOT_AVAILABLE]	2	FALSE	1355	[NOT_AVAILABLE]	[NOT_AVAILABLE]
KIPAN	TCGA-BP-5200-01A-01R-1426-07	0.0325335	0.04	2	FALSE	1063	[NOT_AVAILABLE]	[NOT_AVAILABLE]
KIPAN	TCGA-BP-5201-01A-01R-1426-07	0.0339535	0.2	4	FALSE	951	[NOT_AVAILABLE]	[NOT_AVAILABLE]
KIPAN	TCGA-BP-5202-01A-02R-1426-07	0.0327141	0.01	3	FALSE	29	[NOT_AVAILABLE]	[NOT_AVAILABLE]
KIPAN	TCGA-CJ-4634-01A-02R-1325-07	0.0326582	0.05	1	FALSE	3498	6	[NOT_AVAILABLE]
KIPAN	TCGA-CJ-4635-01A-02R-1305-07	0.0365339	[NOT_AVAILABLE]	1	FALSE	1416	[NOT_AVAILABLE]	[NOT_AVAILABLE]
KIPAN	TCGA-CJ-4636-01A-02R-1325-07	0.0364217	0.07	3	FALSE	1924	6	[NOT_AVAILABLE]
KIPAN	TCGA-CJ-4637-01A-02R-1325-07	0.0369889	0.19	4	TRUE	2227	6	[NOT_AVAILABLE]
KIPAN	TCGA-CJ-4638-01A-02R-1325-07	0.0399764	0.23	4	TRUE	431	2	[NOT_AVAILABLE]
KIPAN	TCGA-CJ-4639-01A-02R-1325-07	0.0348947	0	2	FALSE	3229	6	[NOT_AVAILABLE]
KIPAN	TCGA-CJ-4640-01A-02R-1325-07	0.0339978	0.04	3	FALSE	3480	6	[NOT_AVAILABLE]
KIPAN	TCGA-CJ-4641-01A-02R-1325-07	0.0344745	[NOT_AVAILABLE]	4	TRUE	1661	5	[NOT_AVAILABLE]
KIPAN	TCGA-CJ-4642-01B-01R-1305-07	0.0322445	[NOT_AVAILABLE]	2	FALSE	3205	6	[NOT_AVAILABLE]
KIPAN	TCGA-CJ-4643-01A-02R-1325-07	0.0346278	0.13	2	FALSE	1793	[NOT_AVAILABLE]	[NOT_AVAILABLE]
KIPAN	TCGA-CJ-4644-01A-02R-1325-07	0.0315727	0.42	4	TRUE	336	1	[NOT_AVAILABLE]
KIPAN	TCGA-CJ-4868-01A-01R-1305-07	0.0364747	[NOT_AVAILABLE]	4	TRUE	646	2	[NOT_AVAILABLE]
KIPAN	TCGA-CJ-4869-01A-02R-1426-07	0.0336771	0.15	3	FALSE	2554	6	[NOT_AVAILABLE]
KIPAN	TCGA-CJ-4870-01A-01R-1305-07	0.0305488	[NOT_AVAILABLE]	3	FALSE	1498	[NOT_AVAILABLE]	[NOT_AVAILABLE]
KIPAN	TCGA-CJ-4871-01A-01R-1305-07	0.0330438	[NOT_AVAILABLE]	4	FALSE	2423	6	[NOT_AVAILABLE]
KIPAN	TCGA-CJ-4872-01A-01R-1305-07	0.0360153	[NOT_AVAILABLE]	1	FALSE	326	[NOT_AVAILABLE]	[NOT_AVAILABLE]
KIPAN	TCGA-CJ-4873-01A-01R-1305-07	0.0406949	[NOT_AVAILABLE]	3	FALSE	2259	6	[NOT_AVAILABLE]
KIPAN	TCGA-CJ-4874-01A-01R-1305-07	0.0311258	[NOT_AVAILABLE]	1	FALSE	2283	6	[NOT_AVAILABLE]
KIPAN	TCGA-CJ-4875-01A-01R-1305-07	0.0419107	[NOT_AVAILABLE]	4	TRUE	3554	6	[NOT_AVAILABLE]
KIPAN	TCGA-CJ-4876-01A-01R-1305-07	0.0374426	[NOT_AVAILABLE]	2	FALSE	1955	6	[NOT_AVAILABLE]
KIPAN	TCGA-CJ-4878-01A-01R-1305-07	0.0395349	[NOT_AVAILABLE]	3	FALSE	2186	6	[NOT_AVAILABLE]
KIPAN	TCGA-CJ-4881-01A-01R-1305-07	0.0393221	[NOT_AVAILABLE]	3	FALSE	2014	6	[NOT_AVAILABLE]
KIPAN	TCGA-CJ-4882-01A-02R-1426-07	0.0395457	0.43	3	FALSE	1883	6	[NOT_AVAILABLE]
KIPAN	TCGA-CJ-4884-01A-01R-1305-07	0.0358728	[NOT_AVAILABLE]	3	FALSE	1759	[NOT_AVAILABLE]	[NOT_AVAILABLE]
KIPAN	TCGA-CJ-4885-01A-01R-1305-07	0.0322662	[NOT_AVAILABLE]	4	FALSE	3451	6	[NOT_AVAILABLE]
KIPAN	TCGA-CJ-4886-01A-01R-1305-07	0.0327442	[NOT_AVAILABLE]	1	FALSE	1952	6	[NOT_AVAILABLE]
KIPAN	TCGA-CJ-4887-01A-01R-1305-07	0.0348916	[NOT_AVAILABLE]	4	TRUE	932	3	[NOT_AVAILABLE]
KIPAN	TCGA-CJ-4888-01A-01R-1305-07	0.0369176	[NOT_AVAILABLE]	4	TRUE	1567	5	[NOT_AVAILABLE]
KIPAN	TCGA-CJ-4889-01A-01R-1305-07	0.0336642	[NOT_AVAILABLE]	1	FALSE	1946	6	[NOT_AVAILABLE]
KIPAN	TCGA-CJ-4890-01A-01R-1305-07	0.0344327	[NOT_AVAILABLE]	4	FALSE	3519	6	[NOT_AVAILABLE]
KIPAN	TCGA-CJ-4891-01A-01R-1305-07	0.0399635	[NOT_AVAILABLE]	3	TRUE	819	3	[NOT_AVAILABLE]
KIPAN	TCGA-CJ-4892-01A-01R-1305-07	0.0346543	[NOT_AVAILABLE]	1	FALSE	1521	[NOT_AVAILABLE]	[NOT_AVAILABLE]
KIPAN	TCGA-CJ-4893-01A-01R-1305-07	0.0323672	[NOT_AVAILABLE]	1	FALSE	750	[NOT_AVAILABLE]	[NOT_AVAILABLE]
KIPAN	TCGA-CJ-4894-01A-01R-1305-07	0.0354763	[NOT_AVAILABLE]	3	TRUE	841	3	[NOT_AVAILABLE]
KIPAN	TCGA-CJ-4895-01A-01R-1305-07	0.0347319	[NOT_AVAILABLE]	4	TRUE	1200	4	[NOT_AVAILABLE]
KIPAN	TCGA-CJ-4897-01A-03R-1426-07	0.0321453	[NOT_AVAILABLE]	3	FALSE	3341	6	[NOT_AVAILABLE]
KIPAN	TCGA-CJ-4899-01A-01R-1334-07	0.0350146	0	1	FALSE	1528	[NOT_AVAILABLE]	[NOT_AVAILABLE]
KIPAN	TCGA-CJ-4900-01A-01R-1334-07	0.0379493	0.1	4	TRUE	1714	5	[NOT_AVAILABLE]
KIPAN	TCGA-CJ-4901-01A-01R-1426-07	0.0401406	0.55	3	FALSE	1450	[NOT_AVAILABLE]	[NOT_AVAILABLE]
KIPAN	TCGA-CJ-4902-01A-01R-1426-07	0.0363194	0.03	3	FALSE	1520	[NOT_AVAILABLE]	[NOT_AVAILABLE]
KIPAN	TCGA-CJ-4903-01A-01R-1426-07	0.0346722	0.39	1	FALSE	1559	[NOT_AVAILABLE]	[NOT_AVAILABLE]
KIPAN	TCGA-CJ-4904-01A-02R-1426-07	0.0329832	0.17	4	FALSE	3302	6	[NOT_AVAILABLE]
KIPAN	TCGA-CJ-4905-01A-02R-1426-07	0.0329585	0	1	FALSE	1496	[NOT_AVAILABLE]	[NOT_AVAILABLE]
KIPAN	TCGA-CJ-4907-01A-01R-1426-07	0.0322291	0.47	3	FALSE	1499	[NOT_AVAILABLE]	[NOT_AVAILABLE]
KIPAN	TCGA-CJ-4908-01A-01R-1426-07	0.034741	0.09	1	FALSE	1531	[NOT_AVAILABLE]	[NOT_AVAILABLE]
KIPAN	TCGA-CJ-4912-01A-01R-1426-07	0.0408239	0.02	2	FALSE	1657	[NOT_AVAILABLE]	[NOT_AVAILABLE]
KIPAN	TCGA-CJ-4916-01A-01R-1426-07	0.0351856	0	3	FALSE	1373	[NOT_AVAILABLE]	[NOT_AVAILABLE]
KIPAN	TCGA-CJ-4918-01A-01R-1426-07	0.0341566	0	4	TRUE	93	1	[NOT_AVAILABLE]
KIPAN	TCGA-CJ-4920-01A-01R-1426-07	0.0340021	0.21	1	TRUE	139	1	[NOT_AVAILABLE]
KIPAN	TCGA-CJ-4923-01A-01R-1426-07	0.0374659	0.17	4	TRUE	572	2	[NOT_AVAILABLE]
KIPAN	TCGA-CJ-5671-01A-11R-1541-07	0.0350705	0.28	1	FALSE	3987	6	[NOT_AVAILABLE]
KIPAN	TCGA-CJ-5672-11A-01R-1541-07	[NOT_AVAILABLE]	[NOT_AVAILABLE]	1	TRUE	2190	6	[NOT_AVAILABLE]
KIPAN	TCGA-CJ-5672-01A-11R-1541-07	0.0320742	0.02	1	TRUE	2190	6	[NOT_AVAILABLE]
KIPAN	TCGA-CJ-5675-01A-11R-1541-07	0.0318206	0	2	FALSE	3936	6	[NOT_AVAILABLE]
KIPAN	TCGA-CJ-5676-11A-01R-1541-07	[NOT_AVAILABLE]	[NOT_AVAILABLE]	3	FALSE	4067	6	[NOT_AVAILABLE]
KIPAN	TCGA-CJ-5676-01A-11R-1541-07	0.0343148	0.61	3	FALSE	4067	6	[NOT_AVAILABLE]
KIPAN	TCGA-CJ-5677-11A-01R-1541-07	[NOT_AVAILABLE]	[NOT_AVAILABLE]	4	TRUE	782	3	[NOT_AVAILABLE]
KIPAN	TCGA-CJ-5677-01A-11R-1541-07	0.0338404	0.08	4	TRUE	782	3	[NOT_AVAILABLE]
KIPAN	TCGA-CJ-5678-11A-01R-1541-07	[NOT_AVAILABLE]	[NOT_AVAILABLE]	4	TRUE	574	2	[NOT_AVAILABLE]
KIPAN	TCGA-CJ-5678-01A-11R-1541-07	0.0346558	0	4	TRUE	574	2	[NOT_AVAILABLE]
KIPAN	TCGA-CJ-5679-11A-01R-1541-07	[NOT_AVAILABLE]	[NOT_AVAILABLE]	3	TRUE	679	2	[NOT_AVAILABLE]
KIPAN	TCGA-CJ-5679-01A-11R-1541-07	0.0331613	0.13	3	TRUE	679	2	[NOT_AVAILABLE]
KIPAN	TCGA-CJ-5680-11A-01R-1541-07	[NOT_AVAILABLE]	[NOT_AVAILABLE]	4	TRUE	768	3	[NOT_AVAILABLE]
KIPAN	TCGA-CJ-5680-01A-11R-1541-07	0.0306384	0	4	TRUE	768	3	[NOT_AVAILABLE]
KIPAN	TCGA-CJ-5681-11A-01R-1541-07	[NOT_AVAILABLE]	[NOT_AVAILABLE]	4	TRUE	552	2	[NOT_AVAILABLE]
KIPAN	TCGA-CJ-5681-01A-11R-1541-07	0.0341867	0	4	TRUE	552	2	[NOT_AVAILABLE]
KIPAN	TCGA-CJ-5682-01A-11R-1541-07	0.0333226	[NOT_AVAILABLE]	4	FALSE	3736	6	[NOT_AVAILABLE]
KIPAN	TCGA-CJ-5683-01A-11R-1541-07	0.0322491	0.02	1	FALSE	1889	6	[NOT_AVAILABLE]
KIPAN	TCGA-CJ-5684-01A-11R-1541-07	0.0324299	0.12	3	FALSE	2231	6	[NOT_AVAILABLE]
KIPAN	TCGA-CJ-5686-01A-11R-1672-07	0.033436	0	1	FALSE	2038	6	[NOT_AVAILABLE]
KIPAN	TCGA-CJ-5689-11A-01R-1541-07	[NOT_AVAILABLE]	[NOT_AVAILABLE]	1	TRUE	1620	5	[NOT_AVAILABLE]
KIPAN	TCGA-CJ-5689-01A-11R-1541-07	0.032779	0.23	1	TRUE	1620	5	[NOT_AVAILABLE]
KIPAN	TCGA-CJ-6027-01A-11R-1672-07	0.0350549	0.16	1	TRUE	3615	6	[NOT_AVAILABLE]
KIPAN	TCGA-CJ-6028-01A-11R-1672-07	0.0351386	0.57	4	TRUE	1625	5	[NOT_AVAILABLE]
KIPAN	TCGA-CJ-6030-11A-01R-1672-07	[NOT_AVAILABLE]	[NOT_AVAILABLE]	1	TRUE	2299	6	[NOT_AVAILABLE]
KIPAN	TCGA-CJ-6030-01A-11R-1672-07	0.0349229	0.05	1	TRUE	2299	6	[NOT_AVAILABLE]
KIPAN	TCGA-CJ-6031-01A-11R-1672-07	0.0331867	0.07	1	FALSE	1906	6	[NOT_AVAILABLE]
KIPAN	TCGA-CJ-6032-01A-11R-1672-07	0.0317343	0.09	2	FALSE	3639	6	[NOT_AVAILABLE]
KIPAN	TCGA-CJ-6033-11A-01R-1858-07	[NOT_AVAILABLE]	[NOT_AVAILABLE]	4	TRUE	224	1	[NOT_AVAILABLE]
KIPAN	TCGA-CJ-6033-01A-11R-1672-07	0.0329277	0.22	4	TRUE	224	1	[NOT_AVAILABLE]
KIPAN	TCGA-CW-5580-11A-02R-1672-07	[NOT_AVAILABLE]	[NOT_AVAILABLE]	4	TRUE	1964	6	[NOT_AVAILABLE]
KIPAN	TCGA-CW-5580-01A-01R-1672-07	0.034285	0.12	4	TRUE	1964	6	[NOT_AVAILABLE]
KIPAN	TCGA-CW-5581-11A-01R-1541-07	[NOT_AVAILABLE]	[NOT_AVAILABLE]	1	FALSE	2799	6	[NOT_AVAILABLE]
KIPAN	TCGA-CW-5581-01A-02R-1541-07	0.0305522	0	1	FALSE	2799	6	[NOT_AVAILABLE]
KIPAN	TCGA-CW-5583-01A-02R-1541-07	0.0322586	0	1	FALSE	2489	6	[NOT_AVAILABLE]
KIPAN	TCGA-CW-5584-11A-01R-1541-07	[NOT_AVAILABLE]	[NOT_AVAILABLE]	3	TRUE	164	1	[NOT_AVAILABLE]
KIPAN	TCGA-CW-5584-01A-01R-1541-07	0.0307058	0.03	3	TRUE	164	1	[NOT_AVAILABLE]
KIPAN	TCGA-CW-5585-11A-01R-1541-07	[NOT_AVAILABLE]	[NOT_AVAILABLE]	4	FALSE	2609	6	[NOT_AVAILABLE]
KIPAN	TCGA-CW-5585-01A-01R-1541-07	0.0301023	0	4	FALSE	2609	6	[NOT_AVAILABLE]
KIPAN	TCGA-CW-5587-11A-01R-1541-07	[NOT_AVAILABLE]	[NOT_AVAILABLE]	3	FALSE	2226	6	[NOT_AVAILABLE]
KIPAN	TCGA-CW-5587-01A-01R-1541-07	0.0321804	[NOT_AVAILABLE]	3	FALSE	2226	6	[NOT_AVAILABLE]
KIPAN	TCGA-CW-5588-01A-01R-1541-07	0.0336997	[NOT_AVAILABLE]	1	FALSE	2017	6	[NOT_AVAILABLE]
KIPAN	TCGA-CW-5589-11A-01R-1541-07	[NOT_AVAILABLE]	[NOT_AVAILABLE]	1	FALSE	2378	6	[NOT_AVAILABLE]
KIPAN	TCGA-CW-5589-01A-01R-1541-07	0.0302743	[NOT_AVAILABLE]	1	FALSE	2378	6	[NOT_AVAILABLE]
KIPAN	TCGA-CW-5590-01A-01R-1541-07	0.0326098	[NOT_AVAILABLE]	4	TRUE	1075	3	[NOT_AVAILABLE]
KIPAN	TCGA-CW-5591-11A-01R-1541-07	[NOT_AVAILABLE]	[NOT_AVAILABLE]	4	FALSE	2271	6	[NOT_AVAILABLE]
KIPAN	TCGA-CW-5591-01A-01R-1541-07	0.027791	0.22	4	FALSE	2271	6	[NOT_AVAILABLE]
KIPAN	TCGA-CW-6087-11A-01R-1672-07	[NOT_AVAILABLE]	[NOT_AVAILABLE]	4	TRUE	41	1	[NOT_AVAILABLE]
KIPAN	TCGA-CW-6087-01A-11R-1672-07	0.0359222	[NOT_AVAILABLE]	4	TRUE	41	1	[NOT_AVAILABLE]
KIPAN	TCGA-CW-6088-11A-01R-1672-07	[NOT_AVAILABLE]	[NOT_AVAILABLE]	1	FALSE	3222	6	[NOT_AVAILABLE]
KIPAN	TCGA-CW-6088-01A-11R-1672-07	0.0335477	[NOT_AVAILABLE]	1	FALSE	3222	6	[NOT_AVAILABLE]
KIPAN	TCGA-CW-6090-11A-01R-1672-07	[NOT_AVAILABLE]	[NOT_AVAILABLE]	1	FALSE	2552	6	[NOT_AVAILABLE]
KIPAN	TCGA-CW-6090-01A-11R-1672-07	0.0352821	0	1	FALSE	2552	6	[NOT_AVAILABLE]
KIPAN	TCGA-CW-6093-01A-11R-1672-07	0.0326535	0.02	1	FALSE	3146	6	[NOT_AVAILABLE]
KIPAN	TCGA-CW-6097-01A-11R-1672-07	0.0348917	0.35	3	TRUE	571	2	[NOT_AVAILABLE]
KIPAN	TCGA-CZ-4853-01A-01R-1426-07	0.0325856	0	1	FALSE	774	[NOT_AVAILABLE]	[NOT_AVAILABLE]
KIPAN	TCGA-CZ-4854-01A-01R-1305-07	0.0384327	[NOT_AVAILABLE]	1	TRUE	1404	4	[NOT_AVAILABLE]
KIPAN	TCGA-CZ-4856-01A-02R-1426-07	0.0319814	0	1	FALSE	18	[NOT_AVAILABLE]	[NOT_AVAILABLE]
KIPAN	TCGA-CZ-4857-01A-01R-1305-07	0.0368144	[NOT_AVAILABLE]	4	TRUE	1432	4	[NOT_AVAILABLE]
KIPAN	TCGA-CZ-4858-01A-01R-1305-07	0.0455083	[NOT_AVAILABLE]	2	TRUE	2105	6	[NOT_AVAILABLE]
KIPAN	TCGA-CZ-4859-01A-02R-1426-07	0.031407	0.11	1	FALSE	1787	[NOT_AVAILABLE]	[NOT_AVAILABLE]
KIPAN	TCGA-CZ-4860-01A-01R-1305-07	0.0397266	[NOT_AVAILABLE]	4	TRUE	206	1	[NOT_AVAILABLE]
KIPAN	TCGA-CZ-4861-01A-01R-1305-07	0.0343206	[NOT_AVAILABLE]	2	TRUE	446	2	[NOT_AVAILABLE]
KIPAN	TCGA-CZ-4862-01A-01R-1305-07	0.0353246	[NOT_AVAILABLE]	1	FALSE	3271	6	[NOT_AVAILABLE]
KIPAN	TCGA-CZ-4863-11A-01R-1503-07	[NOT_AVAILABLE]	[NOT_AVAILABLE]	3	FALSE	1928	6	[NOT_AVAILABLE]
KIPAN	TCGA-CZ-4863-01A-01R-1503-07	0.0339267	0.2	3	FALSE	1928	6	[NOT_AVAILABLE]
KIPAN	TCGA-CZ-4864-11A-01R-1503-07	[NOT_AVAILABLE]	[NOT_AVAILABLE]	2	TRUE	2830	6	[NOT_AVAILABLE]
KIPAN	TCGA-CZ-4864-01A-01R-1503-07	0.0355141	0.01	2	TRUE	2830	6	[NOT_AVAILABLE]
KIPAN	TCGA-CZ-4865-11A-01R-1503-07	[NOT_AVAILABLE]	[NOT_AVAILABLE]	1	TRUE	166	1	[NOT_AVAILABLE]
KIPAN	TCGA-CZ-4865-01A-02R-1503-07	0.0324254	[NOT_AVAILABLE]	1	TRUE	166	1	[NOT_AVAILABLE]
KIPAN	TCGA-CZ-4866-01A-01R-1503-07	0.0336017	0.09	1	FALSE	3267	6	[NOT_AVAILABLE]
KIPAN	TCGA-CZ-5451-11A-01R-1503-07	[NOT_AVAILABLE]	[NOT_AVAILABLE]	2	FALSE	1929	6	[NOT_AVAILABLE]
KIPAN	TCGA-CZ-5451-01A-01R-1503-07	0.0304126	0	2	FALSE	1929	6	[NOT_AVAILABLE]
KIPAN	TCGA-CZ-5452-11A-01R-1503-07	[NOT_AVAILABLE]	[NOT_AVAILABLE]	2	FALSE	1789	[NOT_AVAILABLE]	[NOT_AVAILABLE]
KIPAN	TCGA-CZ-5452-01A-01R-1503-07	0.033575	0.12	2	FALSE	1789	[NOT_AVAILABLE]	[NOT_AVAILABLE]
KIPAN	TCGA-CZ-5453-11A-01R-1503-07	[NOT_AVAILABLE]	[NOT_AVAILABLE]	2	TRUE	2419	6	[NOT_AVAILABLE]
KIPAN	TCGA-CZ-5453-01A-01R-1503-07	0.0318117	0.01	2	TRUE	2419	6	[NOT_AVAILABLE]
KIPAN	TCGA-CZ-5454-11A-01R-1503-07	[NOT_AVAILABLE]	[NOT_AVAILABLE]	4	TRUE	722	2	[NOT_AVAILABLE]
KIPAN	TCGA-CZ-5454-01A-01R-1503-07	0.0337261	0	4	TRUE	722	2	[NOT_AVAILABLE]
KIPAN	TCGA-CZ-5455-11A-01R-1503-07	[NOT_AVAILABLE]	[NOT_AVAILABLE]	4	TRUE	561	2	[NOT_AVAILABLE]
KIPAN	TCGA-CZ-5455-01A-01R-1503-07	0.0335468	0	4	TRUE	561	2	[NOT_AVAILABLE]
KIPAN	TCGA-CZ-5456-11A-02R-1503-07	[NOT_AVAILABLE]	[NOT_AVAILABLE]	2	FALSE	2422	6	[NOT_AVAILABLE]
KIPAN	TCGA-CZ-5456-01A-01R-1503-07	0.0344154	0.1	2	FALSE	2422	6	[NOT_AVAILABLE]
KIPAN	TCGA-CZ-5457-11A-01R-1503-07	[NOT_AVAILABLE]	[NOT_AVAILABLE]	3	FALSE	2754	6	[NOT_AVAILABLE]
KIPAN	TCGA-CZ-5457-01A-01R-1503-07	0.0324302	0.01	3	FALSE	2754	6	[NOT_AVAILABLE]
KIPAN	TCGA-CZ-5458-11A-01R-1503-07	[NOT_AVAILABLE]	[NOT_AVAILABLE]	3	FALSE	2789	6	[NOT_AVAILABLE]
KIPAN	TCGA-CZ-5458-01A-01R-1503-07	0.0318411	0	3	FALSE	2789	6	[NOT_AVAILABLE]
KIPAN	TCGA-CZ-5459-01A-01R-1503-07	0.0335451	0	3	FALSE	1683	[NOT_AVAILABLE]	[NOT_AVAILABLE]
KIPAN	TCGA-CZ-5460-01A-01R-1503-07	0.0341893	0.27	4	FALSE	2873	6	[NOT_AVAILABLE]
KIPAN	TCGA-CZ-5461-11A-01R-1503-07	[NOT_AVAILABLE]	[NOT_AVAILABLE]	4	TRUE	330	1	[NOT_AVAILABLE]
KIPAN	TCGA-CZ-5461-01A-01R-1503-07	0.0330742	0.08	4	TRUE	330	1	[NOT_AVAILABLE]
KIPAN	TCGA-CZ-5462-11A-01R-1503-07	[NOT_AVAILABLE]	[NOT_AVAILABLE]	4	TRUE	311	1	[NOT_AVAILABLE]
KIPAN	TCGA-CZ-5462-01A-01R-1503-07	0.0337781	0	4	TRUE	311	1	[NOT_AVAILABLE]
KIPAN	TCGA-CZ-5463-11A-01R-1503-07	[NOT_AVAILABLE]	[NOT_AVAILABLE]	2	FALSE	662	[NOT_AVAILABLE]	[NOT_AVAILABLE]
KIPAN	TCGA-CZ-5463-01A-01R-1503-07	0.0337175	0	2	FALSE	662	[NOT_AVAILABLE]	[NOT_AVAILABLE]
KIPAN	TCGA-CZ-5464-01A-01R-1503-07	0.0341169	0	4	FALSE	2128	6	[NOT_AVAILABLE]
KIPAN	TCGA-CZ-5465-11A-01R-1503-07	[NOT_AVAILABLE]	[NOT_AVAILABLE]	3	TRUE	2564	6	[NOT_AVAILABLE]
KIPAN	TCGA-CZ-5465-01A-01R-1503-07	0.0342928	0.12	3	TRUE	2564	6	[NOT_AVAILABLE]
KIPAN	TCGA-CZ-5466-11A-01R-1503-07	[NOT_AVAILABLE]	[NOT_AVAILABLE]	3	FALSE	685	[NOT_AVAILABLE]	[NOT_AVAILABLE]
KIPAN	TCGA-CZ-5466-01A-01R-1503-07	0.0324271	0	3	FALSE	685	[NOT_AVAILABLE]	[NOT_AVAILABLE]
KIPAN	TCGA-CZ-5467-11A-01R-1503-07	[NOT_AVAILABLE]	[NOT_AVAILABLE]	3	TRUE	73	1	[NOT_AVAILABLE]
KIPAN	TCGA-CZ-5467-01A-01R-1503-07	0.0317751	0	3	TRUE	73	1	[NOT_AVAILABLE]
KIPAN	TCGA-CZ-5468-11A-01R-1503-07	[NOT_AVAILABLE]	[NOT_AVAILABLE]	4	TRUE	59	1	[NOT_AVAILABLE]
KIPAN	TCGA-CZ-5468-01A-01R-1503-07	0.0362913	0.13	4	TRUE	59	1	[NOT_AVAILABLE]
KIPAN	TCGA-CZ-5469-11A-01R-1503-07	[NOT_AVAILABLE]	[NOT_AVAILABLE]	2	TRUE	946	3	[NOT_AVAILABLE]
KIPAN	TCGA-CZ-5469-01A-01R-1503-07	0.0378125	0.04	2	TRUE	946	3	[NOT_AVAILABLE]
KIPAN	TCGA-CZ-5470-11A-01R-1503-07	[NOT_AVAILABLE]	[NOT_AVAILABLE]	2	FALSE	386	[NOT_AVAILABLE]	[NOT_AVAILABLE]
KIPAN	TCGA-CZ-5470-01A-01R-1503-07	0.0331932	0.07	2	FALSE	386	[NOT_AVAILABLE]	[NOT_AVAILABLE]
KIPAN	TCGA-CZ-5982-11A-01R-1672-07	[NOT_AVAILABLE]	[NOT_AVAILABLE]	1	FALSE	2439	6	[NOT_AVAILABLE]
KIPAN	TCGA-CZ-5982-01A-11R-1672-07	0.0308116	0.09	1	FALSE	2439	6	[NOT_AVAILABLE]
KIPAN	TCGA-CZ-5984-11A-01R-1672-07	[NOT_AVAILABLE]	[NOT_AVAILABLE]	1	FALSE	2067	6	[NOT_AVAILABLE]
KIPAN	TCGA-CZ-5984-01A-11R-1672-07	0.0341791	0.19	1	FALSE	2067	6	[NOT_AVAILABLE]
KIPAN	TCGA-CZ-5985-11A-01R-1672-07	[NOT_AVAILABLE]	[NOT_AVAILABLE]	2	FALSE	1997	6	[NOT_AVAILABLE]
KIPAN	TCGA-CZ-5985-01A-11R-1672-07	0.0353375	0.02	2	FALSE	1997	6	[NOT_AVAILABLE]
KIPAN	TCGA-CZ-5986-11A-01R-1672-07	[NOT_AVAILABLE]	[NOT_AVAILABLE]	1	FALSE	373	[NOT_AVAILABLE]	[NOT_AVAILABLE]
KIPAN	TCGA-CZ-5986-01A-11R-1672-07	0.034454	0.04	1	FALSE	373	[NOT_AVAILABLE]	[NOT_AVAILABLE]
KIPAN	TCGA-CZ-5987-11A-01R-1672-07	[NOT_AVAILABLE]	[NOT_AVAILABLE]	4	TRUE	445	2	[NOT_AVAILABLE]
KIPAN	TCGA-CZ-5987-01A-11R-1672-07	0.0336477	[NOT_AVAILABLE]	4	TRUE	445	2	[NOT_AVAILABLE]
KIPAN	TCGA-CZ-5988-11A-01R-1672-07	[NOT_AVAILABLE]	[NOT_AVAILABLE]	1	FALSE	693	[NOT_AVAILABLE]	[NOT_AVAILABLE]
KIPAN	TCGA-CZ-5988-01A-11R-1672-07	0.0350389	0	1	FALSE	693	[NOT_AVAILABLE]	[NOT_AVAILABLE]
KIPAN	TCGA-CZ-5989-11A-01R-1672-07	[NOT_AVAILABLE]	[NOT_AVAILABLE]	2	FALSE	1905	6	[NOT_AVAILABLE]
KIPAN	TCGA-CZ-5989-01A-11R-1672-07	0.0409712	[NOT_AVAILABLE]	2	FALSE	1905	6	[NOT_AVAILABLE]
KIPAN	TCGA-DV-5565-01A-01R-1541-07	0.0337233	0	1	FALSE	1329	[NOT_AVAILABLE]	[NOT_AVAILABLE]
KIPAN	TCGA-DV-5566-01A-01R-1541-07	0.0307773	0.06	1	FALSE	1398	[NOT_AVAILABLE]	[NOT_AVAILABLE]
KIPAN	TCGA-DV-5567-01A-01R-1541-07	0.0312623	0	1	FALSE	2004	6	[NOT_AVAILABLE]
KIPAN	TCGA-DV-5568-01A-01R-1541-07	0.034509	[NOT_AVAILABLE]	1	FALSE	370	[NOT_AVAILABLE]	[NOT_AVAILABLE]
KIPAN	TCGA-DV-5569-01A-01R-1541-07	0.0308121	[NOT_AVAILABLE]	1	FALSE	355	[NOT_AVAILABLE]	[NOT_AVAILABLE]
KIPAN	TCGA-DV-5573-01A-01R-1541-07	0.0322334	[NOT_AVAILABLE]	1	FALSE	1130	[NOT_AVAILABLE]	[NOT_AVAILABLE]
KIPAN	TCGA-DV-5574-01A-01R-1541-07	0.0327146	[NOT_AVAILABLE]	1	FALSE	2016	6	[NOT_AVAILABLE]
KIPAN	TCGA-DV-5575-01A-01R-1541-07	0.0317253	[NOT_AVAILABLE]	1	FALSE	1729	[NOT_AVAILABLE]	[NOT_AVAILABLE]
KIPAN	TCGA-DV-5576-01A-01R-1541-07	0.0314754	[NOT_AVAILABLE]	1	TRUE	727	2	[NOT_AVAILABLE]
KIPAN	TCGA-DV-A4VX-01A-11R-A266-07	0.039903	0	4	TRUE	1626	5	[NOT_AVAILABLE]
KIPAN	TCGA-DV-A4VZ-01A-11R-A266-07	0.038856	0	1	FALSE	365	[NOT_AVAILABLE]	[NOT_AVAILABLE]
KIPAN	TCGA-DV-A4W0-05A-11R-A266-07	[NOT_AVAILABLE]	[NOT_AVAILABLE]	1	FALSE	2470	6	[NOT_AVAILABLE]
KIPAN	TCGA-DV-A4W0-01A-11R-A266-07	0.036128	0.02	1	FALSE	2470	6	[NOT_AVAILABLE]
KIPAN	TCGA-EU-5904-01A-11R-1672-07	0.0321702	0	1	FALSE	551	[NOT_AVAILABLE]	[NOT_AVAILABLE]
KIPAN	TCGA-EU-5905-01A-11R-1672-07	0.0341381	0.3	1	FALSE	119	[NOT_AVAILABLE]	[NOT_AVAILABLE]
KIPAN	TCGA-EU-5906-01A-11R-1672-07	0.0321766	0	1	FALSE	206	[NOT_AVAILABLE]	[NOT_AVAILABLE]
KIPAN	TCGA-EU-5907-01A-11R-1672-07	0.0322706	[NOT_AVAILABLE]	3	FALSE	127	[NOT_AVAILABLE]	[NOT_AVAILABLE]
KIPAN	TCGA-G6-A5PC-01A-11R-A33J-07	0.0411479	0.4	4	TRUE	242	1	[NOT_AVAILABLE]
KIPAN	TCGA-G6-A8L6-01A-11R-A37O-07	0.0412281	0.09	4	TRUE	313	1	[NOT_AVAILABLE]
KIPAN	TCGA-G6-A8L7-01A-11R-A37O-07	0.0474638	0.07	1	FALSE	2133	6	[NOT_AVAILABLE]
KIPAN	TCGA-G6-A8L8-01A-21R-A37O-07	0.04026	0.02	1	TRUE	1091	3	[NOT_AVAILABLE]
KIPAN	TCGA-GK-A6C7-01A-11R-A33J-07	0.0346325	0	1	FALSE	61	[NOT_AVAILABLE]	[NOT_AVAILABLE]
KIPAN	TCGA-MM-A563-01A-11R-A266-07	0.0386857	0	1	FALSE	591	[NOT_AVAILABLE]	[NOT_AVAILABLE]
KIPAN	TCGA-MM-A564-01A-11R-A266-07	0.0404277	0	2	FALSE	607	[NOT_AVAILABLE]	[NOT_AVAILABLE]
KIPAN	TCGA-MM-A84U-01A-11R-A37O-07	0.0358999	0.05	1	FALSE	700	[NOT_AVAILABLE]	[NOT_AVAILABLE]
KIPAN	TCGA-MW-A4EC-01A-11R-A266-07	0.0352824	0	1	FALSE	498	[NOT_AVAILABLE]	[NOT_AVAILABLE]
KIPAN	TCGA-T7-A92I-01A-11R-A37O-07	0.0332263	0.01	1	FALSE	356	[NOT_AVAILABLE]	[NOT_AVAILABLE]
KIPAN	TCGA-2K-A9WE-01A-11R-A38C-07	0.0353952	0.11	2	FALSE	214	[NOT_AVAILABLE]	[NOT_AVAILABLE]
KIPAN	TCGA-2Z-A9J1-01A-11R-A38C-07	0.0333442	0.05	1	FALSE	2298	6	[NOT_AVAILABLE]
KIPAN	TCGA-2Z-A9J2-01A-11R-A38C-07	0.0315947	0.13	1	FALSE	1795	[NOT_AVAILABLE]	[NOT_AVAILABLE]
KIPAN	TCGA-2Z-A9J3-01A-12R-A38C-07	0.0361851	0.03	2	TRUE	1771	5	[NOT_AVAILABLE]
KIPAN	TCGA-2Z-A9J5-01A-21R-A38C-07	0.0356229	0.11	2	FALSE	3050	6	[NOT_AVAILABLE]
KIPAN	TCGA-2Z-A9J6-01A-11R-A38C-07	0.0347674	0.04	1	FALSE	1731	[NOT_AVAILABLE]	[NOT_AVAILABLE]
KIPAN	TCGA-2Z-A9J7-01A-11R-A38C-07	0.0361776	0.03	4	TRUE	139	1	[NOT_AVAILABLE]
KIPAN	TCGA-2Z-A9J8-01A-11R-A42S-07	0.0363819	0	1	FALSE	2790	6	[NOT_AVAILABLE]
KIPAN	TCGA-2Z-A9J9-01A-11R-A42S-07	0.0343991	0	1	FALSE	2294	6	[NOT_AVAILABLE]
KIPAN	TCGA-2Z-A9JD-01A-11R-A42S-07	0.0318203	0	1	FALSE	1060	[NOT_AVAILABLE]	[NOT_AVAILABLE]
KIPAN	TCGA-2Z-A9JE-01A-11R-A42S-07	0.0349731	0.04	1	FALSE	1728	[NOT_AVAILABLE]	[NOT_AVAILABLE]
KIPAN	TCGA-2Z-A9JG-01A-11R-A42S-07	0.0349442	0.09	1	FALSE	1662	[NOT_AVAILABLE]	[NOT_AVAILABLE]
KIPAN	TCGA-2Z-A9JI-01A-11R-A42S-07	0.037489	0.07	3	FALSE	1567	[NOT_AVAILABLE]	[NOT_AVAILABLE]
KIPAN	TCGA-2Z-A9JJ-01A-11R-A42S-07	0.0347361	0.04	1	FALSE	1213	[NOT_AVAILABLE]	[NOT_AVAILABLE]
KIPAN	TCGA-2Z-A9JK-01A-11R-A42S-07	0.0357912	0	3	FALSE	1186	[NOT_AVAILABLE]	[NOT_AVAILABLE]
KIPAN	TCGA-2Z-A9JL-01A-11R-A42S-07	0.0371543	0	1	FALSE	1006	[NOT_AVAILABLE]	[NOT_AVAILABLE]
KIPAN	TCGA-2Z-A9JM-01A-12R-A42S-07	0.0355559	0.01	1	FALSE	934	[NOT_AVAILABLE]	[NOT_AVAILABLE]
KIPAN	TCGA-2Z-A9JN-01A-21R-A42S-07	0.0317968	0.01	1	FALSE	740	[NOT_AVAILABLE]	[NOT_AVAILABLE]
KIPAN	TCGA-2Z-A9JO-01A-11R-A42S-07	0.0332557	0.02	1	FALSE	949	[NOT_AVAILABLE]	[NOT_AVAILABLE]
KIPAN	TCGA-2Z-A9JP-01A-11R-A42S-07	0.0340992	0.02	1	FALSE	893	[NOT_AVAILABLE]	[NOT_AVAILABLE]
KIPAN	TCGA-2Z-A9JQ-01A-11R-A42S-07	0.0438314	0.01	1	FALSE	778	[NOT_AVAILABLE]	[NOT_AVAILABLE]
KIPAN	TCGA-2Z-A9JR-01A-12R-A42S-07	0.0349992	0.07	1	FALSE	161	[NOT_AVAILABLE]	[NOT_AVAILABLE]
KIPAN	TCGA-2Z-A9JS-01A-21R-A42S-07	0.033713	0	1	TRUE	492	2	[NOT_AVAILABLE]
KIPAN	TCGA-2Z-A9JT-01A-11R-A42S-07	0.0382511	0.02	1	FALSE	684	[NOT_AVAILABLE]	[NOT_AVAILABLE]
KIPAN	TCGA-4A-A93W-01A-11R-A37K-07	0.0353873	0.01	1	FALSE	4	[NOT_AVAILABLE]	[NOT_AVAILABLE]
KIPAN	TCGA-4A-A93X-01A-11R-A37K-07	0.0336225	0.12	4	FALSE	390	[NOT_AVAILABLE]	[NOT_AVAILABLE]
KIPAN	TCGA-4A-A93Y-01A-11R-A37K-07	0.0350079	[NOT_AVAILABLE]	2	FALSE	352	[NOT_AVAILABLE]	[NOT_AVAILABLE]
KIPAN	TCGA-5P-A9JU-01A-11R-A42S-07	0.0364078	0.01	3	FALSE	373	[NOT_AVAILABLE]	[NOT_AVAILABLE]
KIPAN	TCGA-5P-A9JV-01A-12R-A42S-07	0.0332741	0.03	[NOT_AVAILABLE]	FALSE	2043	6	[NOT_AVAILABLE]
KIPAN	TCGA-5P-A9JW-01A-11R-A42S-07	0.0340059	0	[NOT_AVAILABLE]	FALSE	3241	6	[NOT_AVAILABLE]
KIPAN	TCGA-5P-A9JY-01A-11R-A42S-07	0.0405732	0.1	[NOT_AVAILABLE]	TRUE	1508	5	[NOT_AVAILABLE]
KIPAN	TCGA-5P-A9JZ-01A-11R-A42S-07	0.0339336	0	[NOT_AVAILABLE]	FALSE	2744	6	[NOT_AVAILABLE]
KIPAN	TCGA-5P-A9K0-01A-11R-A42S-07	0.0339309	0	[NOT_AVAILABLE]	FALSE	677	[NOT_AVAILABLE]	[NOT_AVAILABLE]
KIPAN	TCGA-5P-A9K2-01A-11R-A42S-07	0.0468712	0	[NOT_AVAILABLE]	FALSE	2392	6	[NOT_AVAILABLE]
KIPAN	TCGA-5P-A9K3-01A-11R-A42S-07	0.034743	0.09	[NOT_AVAILABLE]	TRUE	471	2	[NOT_AVAILABLE]
KIPAN	TCGA-5P-A9K4-01A-11R-A42S-07	0.035873	0.01	[NOT_AVAILABLE]	FALSE	2184	6	[NOT_AVAILABLE]
KIPAN	TCGA-5P-A9K6-01A-11R-A42S-07	0.0335877	0	[NOT_AVAILABLE]	FALSE	1914	6	[NOT_AVAILABLE]
KIPAN	TCGA-5P-A9K8-01A-11R-A42S-07	0.034529	0	[NOT_AVAILABLE]	FALSE	1309	[NOT_AVAILABLE]	[NOT_AVAILABLE]
KIPAN	TCGA-5P-A9K9-01A-11R-A42S-07	0.0357862	0.31	[NOT_AVAILABLE]	TRUE	589	2	[NOT_AVAILABLE]
KIPAN	TCGA-5P-A9KA-01A-11R-A42S-07	0.0343263	0.02	[NOT_AVAILABLE]	FALSE	395	[NOT_AVAILABLE]	[NOT_AVAILABLE]
KIPAN	TCGA-5P-A9KC-01A-11R-A42S-07	0.0350835	0	[NOT_AVAILABLE]	FALSE	377	[NOT_AVAILABLE]	[NOT_AVAILABLE]
KIPAN	TCGA-5P-A9KE-01A-11R-A42S-07	0.0317726	0	[NOT_AVAILABLE]	FALSE	824	[NOT_AVAILABLE]	[NOT_AVAILABLE]
KIPAN	TCGA-5P-A9KF-01A-11R-A42S-07	0.0387472	[NOT_AVAILABLE]	[NOT_AVAILABLE]	FALSE	845	[NOT_AVAILABLE]	[NOT_AVAILABLE]
KIPAN	TCGA-5P-A9KH-01A-11R-A42S-07	0.0349553	0	[NOT_AVAILABLE]	FALSE	2051	6	[NOT_AVAILABLE]
KIPAN	TCGA-A4-7286-01A-11R-A32Z-07	0.0340417	0	[NOT_AVAILABLE]	FALSE	554	[NOT_AVAILABLE]	[NOT_AVAILABLE]
KIPAN	TCGA-A4-7287-01A-11R-2139-07	0.0376843	0.12	1	TRUE	597	2	[NOT_AVAILABLE]
KIPAN	TCGA-A4-7288-01A-11R-A32Z-07	0.032209	0.01	[NOT_AVAILABLE]	FALSE	1857	6	[NOT_AVAILABLE]
KIPAN	TCGA-A4-7583-01A-11R-A32Z-07	0.0357563	0	1	FALSE	3	[NOT_AVAILABLE]	[NOT_AVAILABLE]
KIPAN	TCGA-A4-7584-01A-11R-2139-07	0.032218	0.05	1	FALSE	650	[NOT_AVAILABLE]	[NOT_AVAILABLE]
KIPAN	TCGA-A4-7585-01A-11R-2139-07	0.0307399	0.02	3	TRUE	1070	3	[NOT_AVAILABLE]
KIPAN	TCGA-A4-7732-01A-11R-2139-07	0.0364764	0	[NOT_AVAILABLE]	FALSE	582	[NOT_AVAILABLE]	[NOT_AVAILABLE]
KIPAN	TCGA-A4-7734-01A-11R-A32Z-07	0.0342626	0	1	FALSE	27	[NOT_AVAILABLE]	[NOT_AVAILABLE]
KIPAN	TCGA-A4-7828-01A-11R-2139-07	0.0325264	0	1	FALSE	238	[NOT_AVAILABLE]	[NOT_AVAILABLE]
KIPAN	TCGA-A4-7915-01A-11R-2204-07	0.0349119	0.07	2	FALSE	7	[NOT_AVAILABLE]	[NOT_AVAILABLE]
KIPAN	TCGA-A4-7996-01A-11R-2204-07	0.034099	0	1	FALSE	506	[NOT_AVAILABLE]	[NOT_AVAILABLE]
KIPAN	TCGA-A4-7997-01A-11R-2204-07	0.0345443	0.05	1	FALSE	927	[NOT_AVAILABLE]	[NOT_AVAILABLE]
KIPAN	TCGA-A4-8098-01A-11R-2404-07	0.0381522	0	1	FALSE	896	[NOT_AVAILABLE]	[NOT_AVAILABLE]
KIPAN	TCGA-A4-8310-01A-11R-2404-07	0.0314159	0	3	FALSE	780	[NOT_AVAILABLE]	[NOT_AVAILABLE]
KIPAN	TCGA-A4-8311-01A-11R-2404-07	0.0364328	0	1	FALSE	729	[NOT_AVAILABLE]	[NOT_AVAILABLE]
KIPAN	TCGA-A4-8312-01A-11R-2404-07	0.0310565	0	1	FALSE	708	[NOT_AVAILABLE]	[NOT_AVAILABLE]
KIPAN	TCGA-A4-8515-01A-11R-2404-07	0.0320227	0	1	FALSE	709	[NOT_AVAILABLE]	[NOT_AVAILABLE]
KIPAN	TCGA-A4-8516-01A-11R-2404-07	0.0327651	[NOT_AVAILABLE]	3	FALSE	23	[NOT_AVAILABLE]	[NOT_AVAILABLE]
KIPAN	TCGA-A4-8517-01A-11R-2404-07	0.03125	0.05	1	FALSE	597	[NOT_AVAILABLE]	[NOT_AVAILABLE]
KIPAN	TCGA-A4-8518-01A-11R-2404-07	0.0293786	0.12	1	FALSE	600	[NOT_AVAILABLE]	[NOT_AVAILABLE]
KIPAN	TCGA-A4-8630-01A-11R-2404-07	0.0333105	0	1	FALSE	436	[NOT_AVAILABLE]	[NOT_AVAILABLE]
KIPAN	TCGA-A4-A48D-01A-11R-A24Z-07	0.0297729	0.1	1	FALSE	379	[NOT_AVAILABLE]	[NOT_AVAILABLE]
KIPAN	TCGA-A4-A4ZT-11A-11R-A26U-07	[NOT_AVAILABLE]	[NOT_AVAILABLE]	1	FALSE	516	[NOT_AVAILABLE]	[NOT_AVAILABLE]
KIPAN	TCGA-A4-A4ZT-01A-11R-A26U-07	0.033836	0.06	1	FALSE	516	[NOT_AVAILABLE]	[NOT_AVAILABLE]
KIPAN	TCGA-A4-A57E-11A-11R-A26U-07	[NOT_AVAILABLE]	[NOT_AVAILABLE]	4	TRUE	258	1	[NOT_AVAILABLE]
KIPAN	TCGA-A4-A57E-01A-11R-A26U-07	0.0354739	0.07	4	TRUE	258	1	[NOT_AVAILABLE]
KIPAN	TCGA-A4-A5DU-01A-11R-A28H-07	0.0383582	0.09	1	FALSE	496	[NOT_AVAILABLE]	[NOT_AVAILABLE]
KIPAN	TCGA-A4-A5XZ-01A-11R-A31O-07	0.0319245	0.01	2	FALSE	479	[NOT_AVAILABLE]	[NOT_AVAILABLE]
KIPAN	TCGA-A4-A5Y0-01A-11R-A31O-07	0.0334273	0.02	1	FALSE	252	[NOT_AVAILABLE]	[NOT_AVAILABLE]
KIPAN	TCGA-A4-A5Y1-01A-11R-A28H-07	0.0388366	0.07	3	TRUE	395	2	[NOT_AVAILABLE]
KIPAN	TCGA-A4-A6HP-01A-11R-A31O-07	0.0382452	0.03	1	FALSE	379	[NOT_AVAILABLE]	[NOT_AVAILABLE]
KIPAN	TCGA-A4-A772-01A-11R-A33Z-07	0.0328186	0	1	FALSE	0	[NOT_AVAILABLE]	[NOT_AVAILABLE]
KIPAN	TCGA-A4-A7UZ-01A-12R-A355-07	0.0355949	0.09	3	FALSE	0	[NOT_AVAILABLE]	[NOT_AVAILABLE]
KIPAN	TCGA-AL-3466-01A-02R-1351-07	0.0489118	0.09	4	TRUE	293	1	[NOT_AVAILABLE]
KIPAN	TCGA-AL-3467-01A-02R-1351-07	0.0383549	0	[NOT_AVAILABLE]	FALSE	2135	6	[NOT_AVAILABLE]
KIPAN	TCGA-AL-3468-01A-02R-1351-07	0.0391583	[NOT_AVAILABLE]	2	TRUE	2331	6	[NOT_AVAILABLE]
KIPAN	TCGA-AL-3471-01A-02R-1351-07	0.0456495	[NOT_AVAILABLE]	1	TRUE	1500	5	[NOT_AVAILABLE]
KIPAN	TCGA-AL-3472-01A-01R-1193-07	0.0448104	0	[NOT_AVAILABLE]	FALSE	2029	6	[NOT_AVAILABLE]
KIPAN	TCGA-AL-3473-01A-01R-1193-07	0.0375958	0	2	FALSE	1906	6	[NOT_AVAILABLE]
KIPAN	TCGA-AL-7173-01A-11R-2139-07	0.0343592	0	4	FALSE	2060	6	[NOT_AVAILABLE]
KIPAN	TCGA-AL-A5DJ-01A-11R-A26U-07	0.0397119	[NOT_AVAILABLE]	3	TRUE	1498	5	[NOT_AVAILABLE]
KIPAN	TCGA-AT-A5NU-01A-11R-A28H-07	0.0360805	0.09	1	FALSE	67	[NOT_AVAILABLE]	[NOT_AVAILABLE]
KIPAN	TCGA-B1-5398-01A-02R-1592-07	0.0309197	0	3	FALSE	1251	[NOT_AVAILABLE]	[NOT_AVAILABLE]
KIPAN	TCGA-B1-7332-01A-11R-A32Z-07	0.0325488	0.01	2	FALSE	1141	[NOT_AVAILABLE]	[NOT_AVAILABLE]
KIPAN	TCGA-B1-A47M-01A-11R-A24Z-07	0.0343078	0.13	3	FALSE	659	[NOT_AVAILABLE]	[NOT_AVAILABLE]
KIPAN	TCGA-B1-A47N-01A-11R-A24Z-07	0.0479982	0.1	1	FALSE	1110	[NOT_AVAILABLE]	[NOT_AVAILABLE]
[truncated: 8,447 more rows]
